# Supplementary material for: Accuracy of a continuous glucose monitoring system applied before, during, and after an intense leg-squat session with low- and high-carbohydrate availability in young adults without diabetes
Source: Eur J Appl Physiol. 2024 Jul 22;124(12):3557–69. doi: 10.1007/s00421-024-05557-5 (PMC11569006; doi:10.1007/s00421-024-05557-5)
Supplement: Supplementary file 1 — Supplementary file1 (XLSX 114 KB) [file 421_2024_5557_MOESM1_ESM.xlsx]

## Sheet: CGM_Data
pb_id	condi	trial	meas_nr	Phase	Phase_2	timep	time_after_bf	cgm	bgm	MARD	bla	kg	reps	rir	borg	Total Reps	Volume Load	ave_rir	ave_rpe
1	High-Carb	1	1	BF	Breakfast		0	103	83.4	0.235012	0.92
1	High-Carb	1	2	post_BF	Post Breakfast	00:00:00	0	99	94.8	0.0443038	1.02
1	High-Carb	1	3	post_BF	Post Breakfast	00:10:00	600	127	136.8	0.0716374	1.99
1	High-Carb	1	4	post_BF	Post Breakfast	00:20:00	1200	175	138.6	0.262626	1.99
1	High-Carb	1	5	post_BF	Post Breakfast	00:30:00	1800	185	120.7	0.532726	2.57
1	High-Carb	1	6	post_BF	Post Breakfast	00:40:00	2400	150	117.1	0.280956	2.74
1	High-Carb	1	7	post_BF	Post Breakfast	00:50:00	3000	126	101.6	0.240157	2.66
1	High-Carb	1	8	pre_EX	Pre Exercise	01:00:00	3600	113	78.5	0.43949	2.36
1	High-Carb	1	9	pre_EX	Pre Exercise	01:10:00	4200	95	86.2	0.102088	2.16
1	High-Carb	1	10	pre_EX	Pre Exercise	01:20:00	4800	91	89	0.0224719	2.1
1	High-Carb	1	11	pre_EX	Pre Exercise	01:30:00	5400	104	78.1	0.331626	1.69
1	High-Carb	1	12	pre_EX	Pre Exercise	01:40:00	6000	95	85.2	0.115023	2.18
1	High-Carb	1	13	pre_EX	Pre Exercise	01:50:00	6600	96	79.6	0.20603	1.57
1	High-Carb	1	14	Warm_Up	Exercise	02:00:00	7200	108	81.3	0.328413	2.69				6
1	High-Carb	1	15	EX	Exercise	02:05:00	7500	102	69.1	0.476122	2.73	34	10	6	9
1	High-Carb	1	16	EX	Exercise	02:07:00	7620	101	81.3	0.242312	2.69	34	10	6	10
1	High-Carb	1	17	EX	Exercise	02:09:00	7740	102	69.1	0.476122	2.73	34	10	6	11
1	High-Carb	1	18	EX	Exercise	02:11:00	7860	104	81.6	0.27451	3.42	34	10	6	12
1	High-Carb	1	19	EX	Exercise	02:13:00	7980	103	78.8	0.307107	3.77	34	10	6	12
1	High-Carb	1	20	EX	Exercise	02:15:00	8100	105	85.3	0.23095	3.86	34	10	5	14
1	High-Carb	1	21	EX	Exercise	02:17:00	8220	107	87.1	0.228473	3.79	34	10	5	15
1	High-Carb	1	22	EX	Exercise	02:19:00	8340	108	85	0.270588	3.82	34	10	4	16
1	High-Carb	1	23	EX	Exercise	02:21:00	8460	112	81.6	0.372549	3.91	34	10	4	16
1	High-Carb	1	24	EX	Exercise	02:23:00	8580	114	79.7	0.430364	3.01	34	10	4	16	100	3400	5.2	13.1
1	High-Carb	1	25	post_EX	Post Exercise	02:33:00	9180	123	70.9	0.734838	1.82
1	High-Carb	1	26	post_EX	Post Exercise	02:43:00	9780	102	77	0.324675	1.72
1	High-Carb	1	27	post_EX	Post Exercise	02:53:00	10380	105	78	0.346154	1.41
1	Low-Carb	1	1	BF	Breakfast		0	104	84.7	0.227863	1.68
1	Low-Carb	1	2	post_BF	Post Breakfast	00:00:00	0	99	91.4	0.083151	1.44
1	Low-Carb	1	3	post_BF	Post Breakfast	00:10:00	600	99	88.7	0.116122	1.56
1	Low-Carb	1	4	post_BF	Post Breakfast	00:20:00	1200	100	92.3	0.0834236	1.68
1	Low-Carb	1	5	post_BF	Post Breakfast	00:30:00	1800	102	86.7	0.176471	2.07
1	Low-Carb	1	6	post_BF	Post Breakfast	00:40:00	2400	101	78.9	0.280101	2.8
1	Low-Carb	1	7	post_BF	Post Breakfast	00:50:00	3000	91	82.1	0.108404	2.04
1	Low-Carb	1	8	pre_EX	Pre Exercise	01:00:00	3600	96	76.1	0.261498	2
1	Low-Carb	1	9	pre_EX	Pre Exercise	01:10:00	4200
1	Low-Carb	1	10	pre_EX	Pre Exercise	01:20:00	4800	87	69.9	0.244635	2.29
1	Low-Carb	1	11	pre_EX	Pre Exercise	01:30:00	5400	87	76.8	0.132813	1.69
1	Low-Carb	1	12	pre_EX	Pre Exercise	01:40:00	6000	90	69	0.304348	1.79
1	Low-Carb	1	13	pre_EX	Pre Exercise	01:50:00	6600	92	81.9	0.123321	1.23
1	Low-Carb	1	14	Warm_Up	Exercise	02:00:00	7200	99	69.4	0.426513	1.41				6
1	Low-Carb	1	15	EX	Exercise	02:05:00	7500	95	79.3	0.197982	2.31	34	10	6	9
1	Low-Carb	1	16	EX	Exercise	02:07:00	7620	93	81.2	0.14532	2.69	34	10	6	9
1	Low-Carb	1	17	EX	Exercise	02:09:00	7740					34	10	6	10
1	Low-Carb	1	18	EX	Exercise	02:11:00	7860	89	69.8	0.275072	3.64	34	10	6	11
1	Low-Carb	1	19	EX	Exercise	02:13:00	7980	89	88.1	0.0102157	2.86	34	10	6	12
1	Low-Carb	1	20	EX	Exercise	02:15:00	8100	92	84.9	0.0836278	2.9	34	10	5	14
1	Low-Carb	1	21	EX	Exercise	02:17:00	8220	97	84.3	0.150652	3.04	34	10	5	15
1	Low-Carb	1	22	EX	Exercise	02:19:00	8340	101	81.1	0.245376	3.45	34	10	5	16
1	Low-Carb	1	23	EX	Exercise	02:21:00	8460	105	86.3	0.216686	3.63	34	10	4	16
1	Low-Carb	1	24	EX	Exercise	02:23:00	8580	105	86.9	0.208285	2.54	34	10	4	17	100	3400	5.3	12.9
1	Low-Carb	1	25	post_EX	Post Exercise	02:33:00	9180	114	78.1	0.459667	1.64
1	Low-Carb	1	26	post_EX	Post Exercise	02:43:00	9780	104	72.5	0.434483	1.54
1	Low-Carb	1	27	post_EX	Post Exercise	02:53:00	10380	105	69.8	0.504298	1.64
1	High-Carb	2	1	BF	Breakfast		0	106	87.6	0.210046	1.59
1	High-Carb	2	2	post_BF	Post Breakfast	00:00:00	0	105	95.8	0.0960334	1.24
1	High-Carb	2	3	post_BF	Post Breakfast	00:10:00	600	115	136.5	0.157509	1.92
1	High-Carb	2	4	post_BF	Post Breakfast	00:20:00	1200	149	148.8	0.00134409	3.04
1	High-Carb	2	5	post_BF	Post Breakfast	00:30:00	1800	172	111.7	0.539839	2.56
1	High-Carb	2	6	post_BF	Post Breakfast	00:40:00	2400	143	89.1	0.604938	2.34
1	High-Carb	2	7	post_BF	Post Breakfast	00:50:00	3000	119	86.1	0.382114	2.36
1	High-Carb	2	8	pre_EX	Pre Exercise	01:00:00	3600	105	86.5	0.213873	2.18
1	High-Carb	2	9	pre_EX	Pre Exercise	01:10:00	4200	95	95.7	0.00731452	1.99
1	High-Carb	2	10	pre_EX	Pre Exercise	01:20:00	4800	102	95.5	0.0680628	1.99
1	High-Carb	2	11	pre_EX	Pre Exercise	01:30:00	5400	108	85.8	0.258741	1.74
1	High-Carb	2	12	pre_EX	Pre Exercise	01:40:00	6000	111	87.6	0.267123	1.66
1	High-Carb	2	13	pre_EX	Pre Exercise	01:50:00	6600	101	97.6	0.0348361	1.78
1	High-Carb	2	14	Warm_Up	Exercise	02:00:00	7200	108	88	0.227273	1.84				7
1	High-Carb	2	15	EX	Exercise	02:05:00	7500	106	90.8	0.167401	2.49	34	10	6	9
1	High-Carb	2	16	EX	Exercise	02:07:00	7620	102	86.8	0.175115	2.58	34	10	6	10
1	High-Carb	2	17	EX	Exercise	02:09:00	7740	102	83.5	0.221557	2.53	34	10	6	11
1	High-Carb	2	18	EX	Exercise	02:11:00	7860	100	83.6	0.196172	2.52	34	10	6	11
1	High-Carb	2	19	EX	Exercise	02:13:00	7980	98	86.1	0.138211	2.52	34	10	6	11
1	High-Carb	2	20	EX	Exercise	02:15:00	8100	97	89	0.0898876	2.57	34	10	6	12
1	High-Carb	2	21	EX	Exercise	02:17:00	8220	88	86	0.0232558	2.62	34	10	6	12
1	High-Carb	2	22	EX	Exercise	02:19:00	8340	99	88.4	0.11991	2.79	34	10	6	13
1	High-Carb	2	23	EX	Exercise	02:21:00	8460	99	85.6	0.156542	2.88	34	10	6	14
1	High-Carb	2	24	EX	Exercise	02:23:00	8580	99	87.8	0.127563	3.25	34	10	6	15	100	3400	6	11.8
1	High-Carb	2	25	post_EX	Post Exercise	02:33:00	9180	107	90.3	0.184939	2.47
1	High-Carb	2	26	post_EX	Post Exercise	02:43:00	9780	108	89.6	0.205357	1.98
1	High-Carb	2	27	post_EX	Post Exercise	02:53:00	10380	109	95.3	0.143757	1.83
1	Low-Carb	2	1	BF	Breakfast		0	109	80.2	0.359102	1.72
1	Low-Carb	2	2	post_BF	Post Breakfast	00:00:00	0	106	89.3	0.18701	1.63
1	Low-Carb	2	3	post_BF	Post Breakfast	00:10:00	600	107	87.7	0.220068	1.54
1	Low-Carb	2	4	post_BF	Post Breakfast	00:20:00	1200	104	85.9	0.21071	1.54
1	Low-Carb	2	5	post_BF	Post Breakfast	00:30:00	1800	100	85.9	0.164144	1.65
1	Low-Carb	2	6	post_BF	Post Breakfast	00:40:00	2400	101	85	0.188235	1.77
1	Low-Carb	2	7	post_BF	Post Breakfast	00:50:00	3000	103	88.2	0.1678	1.88
1	Low-Carb	2	8	pre_EX	Pre Exercise	01:00:00	3600	99	79.5	0.245283	1.86
1	Low-Carb	2	9	pre_EX	Pre Exercise	01:10:00	4200	107	77.9	0.373556	1.97
1	Low-Carb	2	10	pre_EX	Pre Exercise	01:20:00	4800	98	73.6	0.331522	1.54
1	Low-Carb	2	11	pre_EX	Pre Exercise	01:30:00	5400	98	80.8	0.212871	1.42
1	Low-Carb	2	12	pre_EX	Pre Exercise	01:40:00	6000	98	82.7	0.185006	1.39
1	Low-Carb	2	13	pre_EX	Pre Exercise	01:50:00	6600	101	84.8	0.191038	1.44
1	Low-Carb	2	14	Warm_Up	Exercise	02:00:00	7200	105	82.2	0.277372	1.36				7
1	Low-Carb	2	15	EX	Exercise	02:05:00	7500	100	83.9	0.191895	2.05	34	10	6	9
1	Low-Carb	2	16	EX	Exercise	02:07:00	7620	99	83.8	0.181384	2.4	34	10	6	10
1	Low-Carb	2	17	EX	Exercise	02:09:00	7740	100	80.4	0.243781	2.34	34	10	6	11
1	Low-Carb	2	18	EX	Exercise	02:11:00	7860	99	83.1	0.191336	2.43	34	10	6	12
1	Low-Carb	2	19	EX	Exercise	02:13:00	7980	98	88	0.113636	2.67	34	10	6	14
1	Low-Carb	2	20	EX	Exercise	02:15:00	8100	98	84	0.166667	2.8	34	10	6	14
1	Low-Carb	2	21	EX	Exercise	02:17:00	8220	99	85.7	0.155193	2.98	34	10	6	15
1	Low-Carb	2	22	EX	Exercise	02:19:00	8340	101	85.5	0.181287	3.07	34	10	5	15
1	Low-Carb	2	23	EX	Exercise	02:21:00	8460	101	81.5	0.239264	3.1	34	10	4	16
1	Low-Carb	2	24	EX	Exercise	02:23:00	8580	109	85.3	0.277843	3.44	34	10	4	17	100	3400	5.5	13.3
1	Low-Carb	2	25	post_EX	Post Exercise	02:33:00	9180	117	85.2	0.373239	2.52
1	Low-Carb	2	26	post_EX	Post Exercise	02:43:00	9780	116	84.5	0.372781	2.51
1	Low-Carb	2	27	post_EX	Post Exercise	02:53:00	10380	108	85.3	0.26612	1.92
2	High-Carb	1	1	BF	Breakfast		0	85	74.4	0.142473	1.14
2	High-Carb	1	2	post_BF	Post Breakfast	00:00:00	0	86	78.1	0.101152	0.96
2	High-Carb	1	3	post_BF	Post Breakfast	00:10:00	600	106	100.8	0.0515873	1.73
2	High-Carb	1	4	post_BF	Post Breakfast	00:20:00	1200	121	119.4	0.0134003	2.38
2	High-Carb	1	5	post_BF	Post Breakfast	00:30:00	1800	137	99.1	0.382442	2.44
2	High-Carb	1	6	post_BF	Post Breakfast	00:40:00	2400	125	101.5	0.231527	2.38
2	High-Carb	1	7	post_BF	Post Breakfast	00:50:00	3000	86	85.6	0.0046729	2.21
2	High-Carb	1	8	pre_EX	Pre Exercise	01:00:00	3600	62	73.8	0.159892	1.66
2	High-Carb	1	9	pre_EX	Pre Exercise	01:10:00	4200	60	82.5	0.272727	1.9
2	High-Carb	1	10	pre_EX	Pre Exercise	01:20:00	4800	84	84.1	0.00118906	2.11
2	High-Carb	1	11	pre_EX	Pre Exercise	01:30:00	5400
2	High-Carb	1	12	pre_EX	Pre Exercise	01:40:00	6000	79	74.4	0.061828	1.17
2	High-Carb	1	13	pre_EX	Pre Exercise	01:50:00	6600	78	72.9	0.0699588	0.99
2	High-Carb	1	14	Warm_Up	Exercise	02:00:00	7200	72	79.4	0.093199	0.93				10
2	High-Carb	1	15	EX	Exercise	02:05:00	7500	72	78.2	0.0792839	0.99	44	10	5	12
2	High-Carb	1	16	EX	Exercise	02:07:00	7620	70	77.2	0.0932642	1.01	44	10	5	14
2	High-Carb	1	17	EX	Exercise	02:09:00	7740	70	65.9	0.0622155	1.65	44	10	5	15
2	High-Carb	1	18	EX	Exercise	02:11:00	7860	71	61.3	0.158238	2.66	44	10	5	15
2	High-Carb	1	19	EX	Exercise	02:13:00	7980	71	73.5	0.0340136	4.13	44	10	4	16
2	High-Carb	1	20	EX	Exercise	02:15:00	8100	74	64.2	0.152648	4.21	44	10	2	17
2	High-Carb	1	21	EX	Exercise	02:17:00	8220					44	10	2	18
2	High-Carb	1	22	EX	Exercise	02:19:00	8340	81	77.8	0.0411311	7.34	44	10	1	19
2	High-Carb	1	23	EX	Exercise	02:21:00	8460	83	79.6	0.0427136	8.07	44	10	1	19
2	High-Carb	1	24	EX	Exercise	02:23:00	8580					44	10	1	20	100	4400	3.1	16.5
2	High-Carb	1	25	post_EX	Post Exercise	02:33:00	9180	112	80.8	0.386139	7.13
2	High-Carb	1	26	post_EX	Post Exercise	02:43:00	9780	94	74.1	0.268556	4.51
2	High-Carb	1	27	post_EX	Post Exercise	02:53:00	10380	93	51.9	0.791908	2.67
2	Low-Carb	1	1	BF	Breakfast		0	103	81.9	0.257631	0.49
2	Low-Carb	1	2	post_BF	Post Breakfast	00:00:00	0	104	84	0.238095	0.49
2	Low-Carb	1	3	post_BF	Post Breakfast	00:10:00	600	106	82.2	0.289538	0.49
2	Low-Carb	1	4	post_BF	Post Breakfast	00:20:00	1200	105	84.4	0.244076	0.49
2	Low-Carb	1	5	post_BF	Post Breakfast	00:30:00	1800	102	81.9	0.245421	0.49
2	Low-Carb	1	6	post_BF	Post Breakfast	00:40:00	2400	96	76.7	0.25163	1.06
2	Low-Carb	1	7	post_BF	Post Breakfast	00:50:00	3000	92	79.3	0.160151	0.49
2	Low-Carb	1	8	pre_EX	Pre Exercise	01:00:00	3600	95	79.9	0.188986	1.04
2	Low-Carb	1	9	pre_EX	Pre Exercise	01:10:00	4200	99	82.6	0.198547	1.08
2	Low-Carb	1	10	pre_EX	Pre Exercise	01:20:00	4800	99	86.5	0.144509	0.49
2	Low-Carb	1	11	pre_EX	Pre Exercise	01:30:00	5400	102	81.5	0.251534	0.49
2	Low-Carb	1	12	pre_EX	Pre Exercise	01:40:00	6000	109	85.8	0.270396	0.49
2	Low-Carb	1	13	pre_EX	Pre Exercise	01:50:00	6600	106	86.2	0.229698	1.04
2	Low-Carb	1	14	Warm_Up	Exercise	02:00:00	7200	105	84.4	0.244076	1.22				8
2	Low-Carb	1	15	EX	Exercise	02:05:00	7500	104	89	0.168539	2.57	44	10	6	10
2	Low-Carb	1	16	EX	Exercise	02:07:00	7620	103	88.5	0.163842	3.75	44	10	6	11
2	Low-Carb	1	17	EX	Exercise	02:09:00	7740	104	92.5	0.124324	4.67	44	10	6	12
2	Low-Carb	1	18	EX	Exercise	02:11:00	7860	105	87.1	0.205511	5.13	44	10	5	13
2	Low-Carb	1	19	EX	Exercise	02:13:00	7980	106	85.8	0.235431	5.96	44	10	4	14
2	Low-Carb	1	20	EX	Exercise	02:15:00	8100	107	82.5	0.29697	6.45	44	10	4	15
2	Low-Carb	1	21	EX	Exercise	02:17:00	8220	109	89.7	0.215162	7.65	44	10	2	16
2	Low-Carb	1	22	EX	Exercise	02:19:00	8340	111	91.1	0.218441	8.18	44	10	2	17
2	Low-Carb	1	23	EX	Exercise	02:21:00	8460	113	91.2	0.239035	8.64	44	10	2	18
2	Low-Carb	1	24	EX	Exercise	02:23:00	8580	114	89.8	0.269488	8.93	44	10	1	19	100	4400	3.8	14.5
2	Low-Carb	1	25	post_EX	Post Exercise	02:33:00	9180	112	84.2	0.330166	6.13
2	Low-Carb	1	26	post_EX	Post Exercise	02:43:00	9780	105	80.5	0.304348	4.37
2	Low-Carb	1	27	post_EX	Post Exercise	02:53:00	10380	92	86.1	0.068525	3.85
2	High-Carb	2	1	BF	Breakfast		0	89	77.2	0.15285	0.49
2	High-Carb	2	2	post_BF	Post Breakfast	00:00:00	0	89	97.1	0.0834192	1.21
2	High-Carb	2	3	post_BF	Post Breakfast	00:10:00	600	118	124	0.0483871	1.89
2	High-Carb	2	4	post_BF	Post Breakfast	00:20:00	1200	123	113.7	0.0817942	2.06
2	High-Carb	2	5	post_BF	Post Breakfast	00:30:00	1800	128	93.6	0.367521	2.19
2	High-Carb	2	6	post_BF	Post Breakfast	00:40:00	2400	92	94.4	0.0254237	2.28
2	High-Carb	2	7	post_BF	Post Breakfast	00:50:00	3000	82	100.6	0.184891	2.17
2	High-Carb	2	8	pre_EX	Pre Exercise	01:00:00	3600	87	94.4	0.0783898	2.15
2	High-Carb	2	9	pre_EX	Pre Exercise	01:10:00	4200	105	92.5	0.135135	1.83
2	High-Carb	2	10	pre_EX	Pre Exercise	01:20:00	4800	102	93.6	0.0897436	1.77
2	High-Carb	2	11	pre_EX	Pre Exercise	01:30:00	5400	93	93.7	0.00747065	1.53
2	High-Carb	2	12	pre_EX	Pre Exercise	01:40:00	6000	93	88.5	0.0508475	1.66
2	High-Carb	2	13	pre_EX	Pre Exercise	01:50:00	6600	84	91.3	0.0799562	1.48
2	High-Carb	2	14	Warm_Up	Exercise	02:00:00	7200	92	80.9	0.137206	1.43				7
2	High-Carb	2	15	EX	Exercise	02:05:00	7500	87	94.4	0.0783898	3.1	44	10	5	10
2	High-Carb	2	16	EX	Exercise	02:07:00	7620	92	95.8	0.039666	4.11	44	10	5	11
2	High-Carb	2	17	EX	Exercise	02:09:00	7740	95	93.4	0.0171306	4.83	44	10	5	12
2	High-Carb	2	18	EX	Exercise	02:11:00	7860	95	89.5	0.0614525	5.28	44	10	5	12
2	High-Carb	2	19	EX	Exercise	02:13:00	7980					44	10	5	13
2	High-Carb	2	20	EX	Exercise	02:15:00	8100	107	83.3	0.284514	6.31	44	10	5	13
2	High-Carb	2	21	EX	Exercise	02:17:00	8220	103	88.4	0.165158	7.16	44	10	5	14
2	High-Carb	2	22	EX	Exercise	02:19:00	8340	102	83.8	0.217184	7.09	44	10	5	16
2	High-Carb	2	23	EX	Exercise	02:21:00	8460					44	10	4	16
2	High-Carb	2	24	EX	Exercise	02:23:00	8580	102	95.6	0.0669456	8.79	44	10	3	16	100	4400	4.7	13.3
2	High-Carb	2	25	post_EX	Post Exercise	02:33:00	9180	103	88.5	0.163842	6.18
2	High-Carb	2	26	post_EX	Post Exercise	02:43:00	9780	94	80.8	0.163366	3.15
2	High-Carb	2	27	post_EX	Post Exercise	02:53:00	10380	89	75.6	0.177249	2.23
2	Low-Carb	2	1	BF	Breakfast		0	90	87	0.0344828	1.33
2	Low-Carb	2	2	post_BF	Post Breakfast	00:00:00	0	92	85.4	0.0772834	0.49
2	Low-Carb	2	3	post_BF	Post Breakfast	00:10:00	600	91	84.6	0.0756501	0.49
2	Low-Carb	2	4	post_BF	Post Breakfast	00:20:00	1200	90	91.9	0.0206746	1.37
2	Low-Carb	2	5	post_BF	Post Breakfast	00:30:00	1800	88	80.4	0.0945274	0.49
2	Low-Carb	2	6	post_BF	Post Breakfast	00:40:00	2400	88	86.9	0.0126582	1.31
2	Low-Carb	2	7	post_BF	Post Breakfast	00:50:00	3000	87	86.8	0.00230415	1.31
2	Low-Carb	2	8	pre_EX	Pre Exercise	01:00:00	3600	87	87.6	0.00684932	1.2
2	Low-Carb	2	9	pre_EX	Pre Exercise	01:10:00	4200
2	Low-Carb	2	10	pre_EX	Pre Exercise	01:20:00	4800
2	Low-Carb	2	11	pre_EX	Pre Exercise	01:30:00	5400	93	81.4	0.142506	1.23
2	Low-Carb	2	12	pre_EX	Pre Exercise	01:40:00	6000	97	86.6	0.120092	1.16
2	Low-Carb	2	13	pre_EX	Pre Exercise	01:50:00	6600	97	86.4	0.122685	0.49
2	Low-Carb	2	14	Warm_Up	Exercise	02:00:00	7200	98	89	0.101124	1.39				7
2	Low-Carb	2	15	EX	Exercise	02:05:00	7500	92	85.4	0.0772834	2.26	44	10	6	8
2	Low-Carb	2	16	EX	Exercise	02:07:00	7620	92	84.8	0.0849057	3.54	44	10	6	9
2	Low-Carb	2	17	EX	Exercise	02:09:00	7740	92	86.3	0.0660487	4	44	10	6	10
2	Low-Carb	2	18	EX	Exercise	02:11:00	7860	92	90.7	0.014333	4.94	44	10	5	11
2	Low-Carb	2	19	EX	Exercise	02:13:00	7980	92	90.4	0.0176991	5.4	44	10	5	12
2	Low-Carb	2	20	EX	Exercise	02:15:00	8100	91	90	0.0111111	5.56	44	10	5	12
2	Low-Carb	2	21	EX	Exercise	02:17:00	8220	94	90.9	0.0341034	5.99	44	10	5	13
2	Low-Carb	2	22	EX	Exercise	02:19:00	8340	94	78.7	0.194409	5.83	44	10	5	14
2	Low-Carb	2	23	EX	Exercise	02:21:00	8460	94	89.3	0.0526316	6.09	44	10	5	14
2	Low-Carb	2	24	EX	Exercise	02:23:00	8580	95	88	0.0795455	7.23	44	10	5	15	100	4400	5.3	11.8
2	Low-Carb	2	25	post_EX	Post Exercise	02:33:00	9180	94	86.4	0.087963	4.04
2	Low-Carb	2	26	post_EX	Post Exercise	02:43:00	9780	98	91.3	0.0733844	2.83
2	Low-Carb	2	27	post_EX	Post Exercise	02:53:00	10380	93	89.2	0.0426009	1.96
4	High-Carb	1	1	BF	Breakfast		0	105	99.6	0.0542169	0.49
4	High-Carb	1	2	post_BF	Post Breakfast	00:00:00	0	100	98.1	0.019368	1.95
4	High-Carb	1	3	post_BF	Post Breakfast	00:10:00	600	102	109.8	0.0710383	2.05
4	High-Carb	1	4	post_BF	Post Breakfast	00:20:00	1200	119	135.3	0.120473	2.82
4	High-Carb	1	5	post_BF	Post Breakfast	00:30:00	1800	157	149.2	0.0522788	2.43
4	High-Carb	1	6	post_BF	Post Breakfast	00:40:00	2400	181	148.6	0.218035	2.58
4	High-Carb	1	7	post_BF	Post Breakfast	00:50:00	3000	151	124.8	0.209936	2.77
4	High-Carb	1	8	pre_EX	Pre Exercise	01:00:00	3600	124	117.3	0.0571185	3.28
4	High-Carb	1	9	pre_EX	Pre Exercise	01:10:00	4200	110	114.4	0.0384615	3.06
4	High-Carb	1	10	pre_EX	Pre Exercise	01:20:00	4800	92	96.5	0.0466321	2.8
4	High-Carb	1	11	pre_EX	Pre Exercise	01:30:00	5400	92	101.1	0.0900099	2.47
4	High-Carb	1	12	pre_EX	Pre Exercise	01:40:00	6000	98	104.5	0.062201	2.72
4	High-Carb	1	13	pre_EX	Pre Exercise	01:50:00	6600	116	104.3	0.112176	4.44
4	High-Carb	1	14	Warm_Up	Exercise	02:00:00	7200	132	105.7	0.248817	5.59				11
4	High-Carb	1	15	EX	Exercise	02:05:00	7500	125	114.1	0.0955302	8.1	55	10	3	16
4	High-Carb	1	16	EX	Exercise	02:07:00	7620	123	109.1	0.127406	10.96	55	10	1	18
4	High-Carb	1	17	EX	Exercise	02:09:00	7740	121	110	0.1	13.73	55	6	0	17
4	High-Carb	1	18	EX	Exercise	02:11:00	7860	118	110.2	0.0707804	15.48	50	6	0	18
4	High-Carb	1	19	EX	Exercise	02:13:00	7980	119	113.9	0.0447761	17.72	45	6	0	18
4	High-Carb	1	20	EX	Exercise	02:15:00	8100	119	119.8	0.0066778	18.68	40	7	0	19
4	High-Carb	1	21	EX	Exercise	02:17:00	8220	117	119.5	0.0209205	18.72	30	10	2	16
4	High-Carb	1	22	EX	Exercise	02:19:00	8340	116	123	0.0569106	19.35	30	10	1	17
4	High-Carb	1	23	EX	Exercise	02:21:00	8460	118	139.9	0.15654	21.54	30	7	0	18
4	High-Carb	1	24	EX	Exercise	02:23:00	8580	122	133.7	0.0875093	20.58	25	10	1	18	82	3340	0.8	17.5
4	High-Carb	1	25	post_EX	Post Exercise	02:33:00	9180	150	117.4	0.277683	15.45
4	High-Carb	1	26	post_EX	Post Exercise	02:43:00	9780	136	117.1	0.161401	12.9
4	High-Carb	1	27	post_EX	Post Exercise	02:53:00	10380	126	109.5	0.150685	9.96
4	Low-Carb	1	1	BF	Breakfast		0	82	90.8	0.0969163	2.81
4	Low-Carb	1	2	post_BF	Post Breakfast	00:00:00	0	64	92.2	0.305857	1.98
4	Low-Carb	1	3	post_BF	Post Breakfast	00:10:00	600	72	91	0.208791	1.54
4	Low-Carb	1	4	post_BF	Post Breakfast	00:20:00	1200	74	90.4	0.181416	1.49
4	Low-Carb	1	5	post_BF	Post Breakfast	00:30:00	1800	63	92.2	0.316703	1.64
4	Low-Carb	1	6	post_BF	Post Breakfast	00:40:00	2400	71	86.8	0.182028	2.43
4	Low-Carb	1	7	post_BF	Post Breakfast	00:50:00	3000	67	88	0.238636	2
4	Low-Carb	1	8	pre_EX	Pre Exercise	01:00:00	3600	73	82.7	0.117291	2.6
4	Low-Carb	1	9	pre_EX	Pre Exercise	01:10:00	4200	81	89.6	0.0959821	1.64
4	Low-Carb	1	10	pre_EX	Pre Exercise	01:20:00	4800	78	89.4	0.127517	1.85
4	Low-Carb	1	11	pre_EX	Pre Exercise	01:30:00	5400	81	91.5	0.114754	1.58
4	Low-Carb	1	12	pre_EX	Pre Exercise	01:40:00	6000	84	93.6	0.102564	1.49
4	Low-Carb	1	13	pre_EX	Pre Exercise	01:50:00	6600	77	93.6	0.17735	2.88
4	Low-Carb	1	14	Warm_Up	Exercise	02:00:00	7200	80	91.1	0.121844	4.2				10
4	Low-Carb	1	15	EX	Exercise	02:05:00	7500	82	88.8	0.0765766	5.15	55	10	5	15
4	Low-Carb	1	16	EX	Exercise	02:07:00	7620	85	91.7	0.0730643	6.2	55	10	2	16
4	Low-Carb	1	17	EX	Exercise	02:09:00	7740	82	98.5	0.167513	9.56	55	10	2	17
4	Low-Carb	1	18	EX	Exercise	02:11:00	7860	80	101.4	0.211045	9.06	55	10	1	17
4	Low-Carb	1	19	EX	Exercise	02:13:00	7980	79	106.1	0.255419	10.7	55	10	1	18
4	Low-Carb	1	20	EX	Exercise	02:15:00	8100	83	107	0.224299	14.2	55	10	1	18
4	Low-Carb	1	21	EX	Exercise	02:17:00	8220	85	115.5	0.264069	13.39	55	10	0	19
4	Low-Carb	1	22	EX	Exercise	02:19:00	8340	89	117.5	0.242553	14.59	55	10	0	19
4	Low-Carb	1	23	EX	Exercise	02:21:00	8460	93	110.9	0.161407	15.39	55	7	0	19
4	Low-Carb	1	24	EX	Exercise	02:23:00	8580	98	126.8	0.227129	15.05	50	10	1	18	97	5285	1.3	17.6
4	Low-Carb	1	25	post_EX	Post Exercise	02:33:00	9180	117	124.6	0.0609952	13.05
4	Low-Carb	1	26	post_EX	Post Exercise	02:43:00	9780	126	109.5	0.150685	8.75
4	Low-Carb	1	27	post_EX	Post Exercise	02:53:00	10380	102	99.7	0.0230692	6.29
4	High-Carb	2	1	BF	Breakfast		0	84	88.5	0.0508475	0.95
4	High-Carb	2	2	post_BF	Post Breakfast	00:00:00	0	80	95.2	0.159664	1.07
4	High-Carb	2	3	post_BF	Post Breakfast	00:10:00	600	79	103.7	0.238187	1.25
4	High-Carb	2	4	post_BF	Post Breakfast	00:20:00	1200	100	130.4	0.233129	2.3
4	High-Carb	2	5	post_BF	Post Breakfast	00:30:00	1800	136	154.2	0.118029	2.88
4	High-Carb	2	6	post_BF	Post Breakfast	00:40:00	2400	161	167.8	0.0405244	3.04
4	High-Carb	2	7	post_BF	Post Breakfast	00:50:00	3000	177	139.5	0.268817	2.44
4	High-Carb	2	8	pre_EX	Pre Exercise	01:00:00	3600	145	127.6	0.136364	2.82
4	High-Carb	2	9	pre_EX	Pre Exercise	01:10:00	4200	106	119.8	0.115192	3.24
4	High-Carb	2	10	pre_EX	Pre Exercise	01:20:00	4800	104	96.2	0.0810811	2.5
4	High-Carb	2	11	pre_EX	Pre Exercise	01:30:00	5400	74	91.8	0.1939	2.47
4	High-Carb	2	12	pre_EX	Pre Exercise	01:40:00	6000	75	97.5	0.230769	2.02
4	High-Carb	2	13	pre_EX	Pre Exercise	01:50:00	6600	80	101	0.207921	1.9
4	High-Carb	2	14	Warm_Up	Exercise	02:00:00	7200	85	90.4	0.0597345	3.82				8
4	High-Carb	2	15	EX	Exercise	02:05:00	7500	82	85.6	0.0420561	4.51	55	10	5	10
4	High-Carb	2	16	EX	Exercise	02:07:00	7620	81	94.6	0.143763	6.52	55	10	4	12
4	High-Carb	2	17	EX	Exercise	02:09:00	7740	81	95.6	0.15272	8.26	55	10	3	13
4	High-Carb	2	18	EX	Exercise	02:11:00	7860	79	95.8	0.175365	9.43	55	10	2	13
4	High-Carb	2	19	EX	Exercise	02:13:00	7980	81	100.6	0.194831	10.89	55	10	2	15
4	High-Carb	2	20	EX	Exercise	02:15:00	8100	86	99.1	0.13219	11.71	55	10	2	15
4	High-Carb	2	21	EX	Exercise	02:17:00	8220	91	104.2	0.126679	12.93	55	10	1	17
4	High-Carb	2	22	EX	Exercise	02:19:00	8340	95	106.2	0.105461	14.06	55	10	1	18
4	High-Carb	2	23	EX	Exercise	02:21:00	8460	97	108.1	0.102683	14.54	55	10	0	18
4	High-Carb	2	24	EX	Exercise	02:23:00	8580	99	122.5	0.191837	16.67	55	10	0	19	100	5500	2	15
4	High-Carb	2	25	post_EX	Post Exercise	02:33:00	9180	137	118.3	0.158073	14.41
4	High-Carb	2	26	post_EX	Post Exercise	02:43:00	9780	130	115.7	0.123596	10.59
4	High-Carb	2	27	post_EX	Post Exercise	02:53:00	10380	115	100.7	0.142006	7.34
4	Low-Carb	2	1	BF	Breakfast		0	106	90	0.177778	0.49
4	Low-Carb	2	2	post_BF	Post Breakfast	00:00:00	0	100	88.6	0.128668	0.49
4	Low-Carb	2	3	post_BF	Post Breakfast	00:10:00	600	103	92.5	0.113514	0.49
4	Low-Carb	2	4	post_BF	Post Breakfast	00:20:00	1200	102	89.3	0.142217	1.06
4	Low-Carb	2	5	post_BF	Post Breakfast	00:30:00	1800	102	92.6	0.101512	1.05
4	Low-Carb	2	6	post_BF	Post Breakfast	00:40:00	2400	107	97.3	0.0996917	1.17
4	Low-Carb	2	7	post_BF	Post Breakfast	00:50:00	3000	105	94.9	0.106428	1.63
4	Low-Carb	2	8	pre_EX	Pre Exercise	01:00:00	3600	102	91.4	0.115974	1.57
4	Low-Carb	2	9	pre_EX	Pre Exercise	01:10:00	4200	102	86.1	0.184669	1.43
4	Low-Carb	2	10	pre_EX	Pre Exercise	01:20:00	4800	103	87	0.183908	1.78
4	Low-Carb	2	11	pre_EX	Pre Exercise	01:30:00	5400	97	84.1	0.153389	1.1
4	Low-Carb	2	12	pre_EX	Pre Exercise	01:40:00	6000	95	88.8	0.0698198	1.01
4	Low-Carb	2	13	pre_EX	Pre Exercise	01:50:00	6600	98	90.6	0.0816777	1.08
4	Low-Carb	2	14	Warm_Up	Exercise	02:00:00	7200	101	88.9	0.136108	2.19				7
4	Low-Carb	2	15	EX	Exercise	02:05:00	7500	100	85.9	0.164144	2.88	55	10	5	9
4	Low-Carb	2	16	EX	Exercise	02:07:00	7620	102	90.5	0.127072	4.33	55	10	5	12
4	Low-Carb	2	17	EX	Exercise	02:09:00	7740	103	88	0.170455	5.65	55	10	3	14
4	Low-Carb	2	18	EX	Exercise	02:11:00	7860	103	91.1	0.130626	6.85	55	10	3	15
4	Low-Carb	2	19	EX	Exercise	02:13:00	7980	109	94.6	0.15222	7.84	55	10	2	15
4	Low-Carb	2	20	EX	Exercise	02:15:00	8100	114	96.2	0.185031	8.64	55	10	2	16
4	Low-Carb	2	21	EX	Exercise	02:17:00	8220	118	97.1	0.215242	9.39	55	10	1	18
4	Low-Carb	2	22	EX	Exercise	02:19:00	8340	121	99.7	0.213641	10.74	55	10	1	18
4	Low-Carb	2	23	EX	Exercise	02:21:00	8460	124	103.1	0.202716	11.11	55	10	1	18
4	Low-Carb	2	24	EX	Exercise	02:23:00	8580	131	111	0.18018	12.39	55	10	1	18	100	5500	2.4	15.3
4	Low-Carb	2	25	post_EX	Post Exercise	02:33:00	9180	146	107.1	0.363212	10.31
4	Low-Carb	2	26	post_EX	Post Exercise	02:43:00	9780	143	100.5	0.422886	7.1
4	Low-Carb	2	27	post_EX	Post Exercise	02:53:00	10380	118	93.1	0.267454	4.84
5	Low-Carb	1	1	BF	Breakfast		0	86	90.8	0.0528634	1.74
5	Low-Carb	1	2	post_BF	Post Breakfast	00:00:00	0	82	95.7	0.143156	1.48
5	Low-Carb	1	3	post_BF	Post Breakfast	00:10:00	600	84	91	0.0769231	1.56
5	Low-Carb	1	4	post_BF	Post Breakfast	00:20:00	1200	87	98.9	0.120324	1.46
5	Low-Carb	1	5	post_BF	Post Breakfast	00:30:00	1800	95	83.8	0.133652	1.32
5	Low-Carb	1	6	post_BF	Post Breakfast	00:40:00	2400	79	90.2	0.124169	1.47
5	Low-Carb	1	7	post_BF	Post Breakfast	00:50:00	3000	78	90.5	0.138122	1.56
5	Low-Carb	1	8	pre_EX	Pre Exercise	01:00:00	3600	84	88.9	0.0551181	2.35
5	Low-Carb	1	9	pre_EX	Pre Exercise	01:10:00	4200	88	90	0.0222222	1.58
5	Low-Carb	1	10	pre_EX	Pre Exercise	01:20:00	4800	92	93.2	0.0128755	1.8
5	Low-Carb	1	11	pre_EX	Pre Exercise	01:30:00	5400	91	93.4	0.0256959	1.41
5	Low-Carb	1	12	pre_EX	Pre Exercise	01:40:00	6000	94	92.9	0.0118407	1.26
5	Low-Carb	1	13	pre_EX	Pre Exercise	01:50:00	6600	90	91	0.010989	1.08
5	Low-Carb	1	14	Warm_Up	Exercise	02:00:00	7200	92	89.5	0.027933	3.35				12
5	Low-Carb	1	15	EX	Exercise	02:05:00	7500	93	95.8	0.0292276	4	61.5	10	6	14
5	Low-Carb	1	16	EX	Exercise	02:07:00	7620	90	93.4	0.0364026	4.61	61.5	10	6	14
5	Low-Carb	1	17	EX	Exercise	02:09:00	7740	79	97.7	0.191402	5.29	61.5	10	6	13
5	Low-Carb	1	18	EX	Exercise	02:11:00	7860	76	96.9	0.215686	5.67	61.5	10	5	14
5	Low-Carb	1	19	EX	Exercise	02:13:00	7980	79	96.2	0.178794	5.82	61.5	10	4	15
5	Low-Carb	1	20	EX	Exercise	02:15:00	8100	81	100.1	0.190809	6.16	61.5	10	3	16
5	Low-Carb	1	21	EX	Exercise	02:17:00	8220	79	104.9	0.246902	6.73	61.5	10	3	15
5	Low-Carb	1	22	EX	Exercise	02:19:00	8340	80	109	0.266055	7.28	61.5	10	3	16
5	Low-Carb	1	23	EX	Exercise	02:21:00	8460	86	113.7	0.243624	8.15	61.5	5	5	17
5	Low-Carb	1	24	EX	Exercise	02:23:00	8580	93	112.4	0.172598	8.55	51.5	10	5	16	95	5742.5	4.6	15
5	Low-Carb	1	25	post_EX	Post Exercise	02:33:00	9180	108	111.2	0.028777	6.77
5	Low-Carb	1	26	post_EX	Post Exercise	02:43:00	9780	115	102.3	0.124145	5.33
5	Low-Carb	1	27	post_EX	Post Exercise	02:53:00	10380	109	94.2	0.157113	3.62
5	High-Carb	1	1	BF	Breakfast		0	100	94.4	0.059322	1.23
5	High-Carb	1	2	post_BF	Post Breakfast	00:00:00	0	97	96.6	0.00414079	1.37
5	High-Carb	1	3	post_BF	Post Breakfast	00:10:00	600	109	122.9	0.1131	2.14
5	High-Carb	1	4	post_BF	Post Breakfast	00:20:00	1200	159	153.7	0.0344828	2.67
5	High-Carb	1	5	post_BF	Post Breakfast	00:30:00	1800	175	144.2	0.213592	2.64
5	High-Carb	1	6	post_BF	Post Breakfast	00:40:00	2400	151	120.8	0.25	3.04
5	High-Carb	1	7	post_BF	Post Breakfast	00:50:00	3000	105	99.3	0.0574018	2.74
5	High-Carb	1	8	pre_EX	Pre Exercise	01:00:00	3600	83	95.9	0.134515	2.84
5	High-Carb	1	9	pre_EX	Pre Exercise	01:10:00	4200	82	89.7	0.0858417	2.63
5	High-Carb	1	10	pre_EX	Pre Exercise	01:20:00	4800	81	94.5	0.142857	2.06
5	High-Carb	1	11	pre_EX	Pre Exercise	01:30:00	5400	108	107.9	0.000926784	2.02
5	High-Carb	1	12	pre_EX	Pre Exercise	01:40:00	6000	124	105.8	0.172023	2.17
5	High-Carb	1	13	pre_EX	Pre Exercise	01:50:00	6600	124	109.2	0.135531	2.35
5	High-Carb	1	14	Warm_Up	Exercise	02:00:00	7200	112	84.5	0.325444	2.84				8
5	High-Carb	1	15	EX	Exercise	02:05:00	7500	103	91.5	0.125683	3.52	61.5	10	6	8
5	High-Carb	1	16	EX	Exercise	02:07:00	7620	98	93.4	0.0492505	4.44	61.5	10	6	10
5	High-Carb	1	17	EX	Exercise	02:09:00	7740	95	92	0.0326087	5.19	61.5	10	6	11
5	High-Carb	1	18	EX	Exercise	02:11:00	7860	85	92	0.076087	5.51	61.5	10	6	13
5	High-Carb	1	19	EX	Exercise	02:13:00	7980	80	92.2	0.132321	6.01	61.5	10	6	14
5	High-Carb	1	20	EX	Exercise	02:15:00	8100	81	88.4	0.0837104	6.56	61.5	10	6	14
5	High-Carb	1	21	EX	Exercise	02:17:00	8220	84	94.7	0.112988	7.27	61.5	10	6	15
5	High-Carb	1	22	EX	Exercise	02:19:00	8340	87	97.1	0.104016	7.97	61.5	10	5	15
5	High-Carb	1	23	EX	Exercise	02:21:00	8460	90	101.4	0.112426	9.08	61.5	10	5	15
5	High-Carb	1	24	EX	Exercise	02:23:00	8580	93	102.8	0.0953307	9.09	61.5	10	5	16	100	6150	5.7	13.1
5	High-Carb	1	25	post_EX	Post Exercise	02:33:00	9180	118	104.4	0.130268	7.31
5	High-Carb	1	26	post_EX	Post Exercise	02:43:00	9780	120	102.1	0.175318	5.84
5	High-Carb	1	27	post_EX	Post Exercise	02:53:00	10380	119	94.3	0.26193	3.87
5	Low-Carb	2	1	BF	Breakfast		0	98	77.4	0.26615	2.41
5	Low-Carb	2	2	post_BF	Post Breakfast	00:00:00	0	92	84.5	0.0887574	1.57
5	Low-Carb	2	3	post_BF	Post Breakfast	00:10:00	600	102	93.1	0.0955961	1.38
5	Low-Carb	2	4	post_BF	Post Breakfast	00:20:00	1200	112	87.9	0.274175	1.23
5	Low-Carb	2	5	post_BF	Post Breakfast	00:30:00	1800	110	70.3	0.564723	1.12
5	Low-Carb	2	6	post_BF	Post Breakfast	00:40:00	2400	91	61.6	0.477273	1.2
5	Low-Carb	2	7	post_BF	Post Breakfast	00:50:00	3000	91	66.7	0.364318	1.04
5	Low-Carb	2	8	pre_EX	Pre Exercise	01:00:00	3600	94	74.8	0.256684	1.19
5	Low-Carb	2	9	pre_EX	Pre Exercise	01:10:00	4200	86	78.5	0.0955414	1.15
5	Low-Carb	2	10	pre_EX	Pre Exercise	01:20:00	4800	100	74.1	0.349528	1.09
5	Low-Carb	2	11	pre_EX	Pre Exercise	01:30:00	5400	106	85.9	0.233993	1.14
5	Low-Carb	2	12	pre_EX	Pre Exercise	01:40:00	6000	102	80.3	0.270237	1.04
5	Low-Carb	2	13	pre_EX	Pre Exercise	01:50:00	6600	109	75.8	0.437995	1
5	Low-Carb	2	14	Warm_Up	Exercise	02:00:00	7200	104	75.4	0.37931	1.69				9
5	Low-Carb	2	15	EX	Exercise	02:05:00	7500	95	86.8	0.09447	1.88	61.5	10	6	10
5	Low-Carb	2	16	EX	Exercise	02:07:00	7620	96	70.9	0.35402	2.34	61.5	10	6	10
5	Low-Carb	2	17	EX	Exercise	02:09:00	7740	98	75	0.306667	2.85	61.5	10	6	11
5	Low-Carb	2	18	EX	Exercise	02:11:00	7860	98	87.2	0.123853	3.48	61.5	10	6	11
5	Low-Carb	2	19	EX	Exercise	02:13:00	7980	99	80.7	0.226766	3.52	61.5	10	6	12
5	Low-Carb	2	20	EX	Exercise	02:15:00	8100	100	94.9	0.0537408	4.38	61.5	10	6	12
5	Low-Carb	2	21	EX	Exercise	02:17:00	8220	101	85.7	0.17853	4.58	61.5	10	6	12
5	Low-Carb	2	22	EX	Exercise	02:19:00	8340	101	82.8	0.219807	4.54	61.5	10	6	13
5	Low-Carb	2	23	EX	Exercise	02:21:00	8460	102	82.4	0.237864	4.82	61.5	10	6	13
5	Low-Carb	2	24	EX	Exercise	02:23:00	8580	102	81.2	0.256158	5.33	61.5	10	6	14	100	6150	6	11.8
5	Low-Carb	2	25	post_EX	Post Exercise	02:33:00	9180	104	82.9	0.254524	4.42
5	Low-Carb	2	26	post_EX	Post Exercise	02:43:00	9780	99	88.2	0.122449	2.99
5	Low-Carb	2	27	post_EX	Post Exercise	02:53:00	10380	99	90	0.1	2.05
5	High-Carb	2	1	BF	Breakfast		0	100	83.7	0.194743	1.08
5	High-Carb	2	2	post_BF	Post Breakfast	00:00:00	0	98	110.5	0.113122	0.99
5	High-Carb	2	3	post_BF	Post Breakfast	00:10:00	600	123	127.9	0.0383112	1.13
5	High-Carb	2	4	post_BF	Post Breakfast	00:20:00	1200	154	153	0.00653595	1.26
5	High-Carb	2	5	post_BF	Post Breakfast	00:30:00	1800	178	141.1	0.261517	1.56
5	High-Carb	2	6	post_BF	Post Breakfast	00:40:00	2400	155	119.4	0.298157	1.77
5	High-Carb	2	7	post_BF	Post Breakfast	00:50:00	3000	85	80.6	0.0545906	1.71
5	High-Carb	2	8	pre_EX	Pre Exercise	01:00:00	3600	75	74.9	0.00133511	1.46
5	High-Carb	2	9	pre_EX	Pre Exercise	01:10:00	4200	68	80.4	0.154229	1.43
5	High-Carb	2	10	pre_EX	Pre Exercise	01:20:00	4800	80	90.6	0.116998	1.37
5	High-Carb	2	11	pre_EX	Pre Exercise	01:30:00	5400	103	102.8	0.00194553	1.51
5	High-Carb	2	12	pre_EX	Pre Exercise	01:40:00	6000	109	75.2	0.449468	1.05
5	High-Carb	2	13	pre_EX	Pre Exercise	01:50:00	6600	104	87.3	0.191294	1.3
5	High-Carb	2	14	Warm_Up	Exercise	02:00:00	7200	98	62.8	0.56051	1.63				8
5	High-Carb	2	15	EX	Exercise	02:05:00	7500	95	86.5	0.0982659	3.02	61.5	10	6	9
5	High-Carb	2	16	EX	Exercise	02:07:00	7620	95	85.3	0.113716	3.77	61.5	10	6	9
5	High-Carb	2	17	EX	Exercise	02:09:00	7740	95	89.5	0.0614525	4.32	61.5	10	6	10
5	High-Carb	2	18	EX	Exercise	02:11:00	7860	94	85.9	0.0942957	4.82	61.5	10	6	11
5	High-Carb	2	19	EX	Exercise	02:13:00	7980	93	90.4	0.0287611	5.58	61.5	10	6	12
5	High-Carb	2	20	EX	Exercise	02:15:00	8100	93	86.2	0.0788863	5.84	61.5	10	6	12
5	High-Carb	2	21	EX	Exercise	02:17:00	8220	94	82	0.146341	5.86	61.5	10	6	13
5	High-Carb	2	22	EX	Exercise	02:19:00	8340	96	83.2	0.153846	6.2	61.5	10	6	13
5	High-Carb	2	23	EX	Exercise	02:21:00	8460	96	93.2	0.0300429	7.24	61.5	10	6	13
5	High-Carb	2	24	EX	Exercise	02:23:00	8580	98	88.3	0.109853	7.38	61.5	10	6	13	100	6150	6	11.5
5	High-Carb	2	25	post_EX	Post Exercise	02:33:00	9180	102	89.6	0.138393	5.65
5	High-Carb	2	26	post_EX	Post Exercise	02:43:00	9780	99	89.2	0.109865	3.75
5	High-Carb	2	27	post_EX	Post Exercise	02:53:00	10380	97	90.1	0.0765816	2.46
6	High-Carb	1	1	BF	Breakfast		0	86	83	0.0361446	1.37
6	High-Carb	1	2	post_BF	Post Breakfast	00:00:00	0	89	83.5	0.0658683	1.1
6	High-Carb	1	3	post_BF	Post Breakfast	00:10:00	600	83	105.1	0.210276	1.68
6	High-Carb	1	4	post_BF	Post Breakfast	00:20:00	1200	99	118.6	0.165261	2.42
6	High-Carb	1	5	post_BF	Post Breakfast	00:30:00	1800	113	109.3	0.0338518	2.43
6	High-Carb	1	6	post_BF	Post Breakfast	00:40:00	2400	100	98.9	0.0111223	2.42
6	High-Carb	1	7	post_BF	Post Breakfast	00:50:00	3000	93	94.6	0.0169133	2.32
6	High-Carb	1	8	pre_EX	Pre Exercise	01:00:00	3600	91	100.8	0.0972222	2.21
6	High-Carb	1	9	pre_EX	Pre Exercise	01:10:00	4200	97	105.6	0.0814394	2.3
6	High-Carb	1	10	pre_EX	Pre Exercise	01:20:00	4800	74	81.6	0.0931373	1.47
6	High-Carb	1	11	pre_EX	Pre Exercise	01:30:00	5400	76	85.6	0.11215	1.4
6	High-Carb	1	12	pre_EX	Pre Exercise	01:40:00	6000	78	83.8	0.0692124	1.49
6	High-Carb	1	13	pre_EX	Pre Exercise	01:50:00	6600	91	83	0.0963855	1.39
6	High-Carb	1	14	Warm_Up	Exercise	02:00:00	7200	101	89.5	0.128492	2.73				6
6	High-Carb	1	15	EX	Exercise	02:05:00	7500	97	88.7	0.0935738	2.75	64	10	5	8
6	High-Carb	1	16	EX	Exercise	02:07:00	7620	91	86.2	0.0556845	2.76	64	10	5	10
6	High-Carb	1	17	EX	Exercise	02:09:00	7740	92	77.5	0.187097	4.29	64	10	4	10
6	High-Carb	1	18	EX	Exercise	02:11:00	7860	93	84.7	0.0979929	5.72	64	10	3	15
6	High-Carb	1	19	EX	Exercise	02:13:00	7980	94	82.7	0.136638	6.98	64	10	2	17
6	High-Carb	1	20	EX	Exercise	02:15:00	8100	90	84.3	0.0676157	7.91	64	10	2	18
6	High-Carb	1	21	EX	Exercise	02:17:00	8220	87	87	0	8.78	64	10	1	18
6	High-Carb	1	22	EX	Exercise	02:19:00	8340	87	86.4	0.00694444	9.6	64	10	1	19
6	High-Carb	1	23	EX	Exercise	02:21:00	8460	89	86.3	0.0312862	10.32	64	10	1	19
6	High-Carb	1	24	EX	Exercise	02:23:00	8580	90	91.7	0.0185387	11.48	64	10	1	20	100	6400	2.5	15.4
6	High-Carb	1	25	post_EX	Post Exercise	02:33:00	9180	96	95.5	0.0052356	10.494
6	High-Carb	1	26	post_EX	Post Exercise	02:43:00	9780	98	91.6	0.069869	7.44
6	High-Carb	1	27	post_EX	Post Exercise	02:53:00	10380	93	81	0.148148	5.02
6	Low-Carb	1	1	BF	Breakfast		0	94	71.5	0.314685	1.77
6	Low-Carb	1	2	post_BF	Post Breakfast	00:00:00	0	92	82.9	0.109771	1.1
6	Low-Carb	1	3	post_BF	Post Breakfast	00:10:00	600	93	79.2	0.174242	0.49
6	Low-Carb	1	4	post_BF	Post Breakfast	00:20:00	1200	95	79.8	0.190476	0.49
6	Low-Carb	1	5	post_BF	Post Breakfast	00:30:00	1800	101	85.4	0.18267	0.49
6	Low-Carb	1	6	post_BF	Post Breakfast	00:40:00	2400	98	72.2	0.357341	0.49
6	Low-Carb	1	7	post_BF	Post Breakfast	00:50:00	3000	91	79.7	0.141782	1.15
6	Low-Carb	1	8	pre_EX	Pre Exercise	01:00:00	3600	89	70.2	0.267806	1.09
6	Low-Carb	1	9	pre_EX	Pre Exercise	01:10:00	4200	85	72.9	0.165981	1.01
6	Low-Carb	1	10	pre_EX	Pre Exercise	01:20:00	4800	85	76.3	0.114024	1.06
6	Low-Carb	1	11	pre_EX	Pre Exercise	01:30:00	5400	85	77.9	0.0911425	0.49
6	Low-Carb	1	12	pre_EX	Pre Exercise	01:40:00	6000	91	70.6	0.288952	1.05
6	Low-Carb	1	13	pre_EX	Pre Exercise	01:50:00	6600	96	80.5	0.192547	1.23
6	Low-Carb	1	14	Warm_Up	Exercise	02:00:00	7200	101	78.3	0.289911	1.77				6
6	Low-Carb	1	15	EX	Exercise	02:05:00	7500	100	79.2	0.262626	2.61	64	10	6	8
6	Low-Carb	1	16	EX	Exercise	02:07:00	7620	98	83.1	0.179302	4.55	64	10	5	9
6	Low-Carb	1	17	EX	Exercise	02:09:00	7740	97	76.9	0.261378	6.04	64	10	4	9
6	Low-Carb	1	18	EX	Exercise	02:11:00	7860	96	89.8	0.0690423	8.4	64	10	3	11
6	Low-Carb	1	19	EX	Exercise	02:13:00	7980	95	86.2	0.102088	9.2	64	10	3	12
6	Low-Carb	1	20	EX	Exercise	02:15:00	8100	96	99.2	0.0322581	11.43	64	10	2	14
6	Low-Carb	1	21	EX	Exercise	02:17:00	8220	98	94.1	0.0414453	11.38	64	10	2	16
6	Low-Carb	1	22	EX	Exercise	02:19:00	8340	100	100.7	0.00695134	12.11	64	10	1	18
6	Low-Carb	1	23	EX	Exercise	02:21:00	8460	105	108.7	0.0340386	14.55	64	10	0	20
6	Low-Carb	1	24	EX	Exercise	02:23:00	8580	113	112.5	0.00444444	14.99	64	10	0	20	100	6400	2.6	13.7
6	Low-Carb	1	25	post_EX	Post Exercise	02:33:00	9180	122	118.1	0.0330229	11.69
6	Low-Carb	1	26	post_EX	Post Exercise	02:43:00	9780	142	126.5	0.12253	7.83
6	Low-Carb	1	27	post_EX	Post Exercise	02:53:00	10380	134	120.3	0.113882	6.57
6	High-Carb	2	1	BF	Breakfast		0	93	78	0.192308	2.06
6	High-Carb	2	2	post_BF	Post Breakfast	00:00:00	0	94	81	0.160494	1.54
6	High-Carb	2	3	post_BF	Post Breakfast	00:10:00	600	104	115.9	0.102675	1.63
6	High-Carb	2	4	post_BF	Post Breakfast	00:20:00	1200	150	137.3	0.0924982	2.26
6	High-Carb	2	5	post_BF	Post Breakfast	00:30:00	1800	177	128.6	0.376361	2.7
6	High-Carb	2	6	post_BF	Post Breakfast	00:40:00	2400	160	119.3	0.341157	2.84
6	High-Carb	2	7	post_BF	Post Breakfast	00:50:00	3000	133	111.6	0.191756	2.67
6	High-Carb	2	8	pre_EX	Pre Exercise	01:00:00	3600	114	101.3	0.12537	2.52
6	High-Carb	2	9	pre_EX	Pre Exercise	01:10:00	4200	105	91.8	0.143791	2.36
6	High-Carb	2	10	pre_EX	Pre Exercise	01:20:00	4800	99	82.2	0.20438	1.79
6	High-Carb	2	11	pre_EX	Pre Exercise	01:30:00	5400	87	89.3	0.0257559	1.56
6	High-Carb	2	12	pre_EX	Pre Exercise	01:40:00	6000	99	91.2	0.0855263	1.62
6	High-Carb	2	13	pre_EX	Pre Exercise	01:50:00	6600	111	92.1	0.205212	1.31
6	High-Carb	2	14	Warm_Up	Exercise	02:00:00	7200	111	93	0.193548	2.38				6
6	High-Carb	2	15	EX	Exercise	02:05:00	7500	109	91.9	0.186072	2.89	64	10	6	6
6	High-Carb	2	16	EX	Exercise	02:07:00	7620	108	87.9	0.228669	5	64	10	6	7
6	High-Carb	2	17	EX	Exercise	02:09:00	7740	107	86.7	0.234141	6.6	64	10	6	7
6	High-Carb	2	18	EX	Exercise	02:11:00	7860	108	83.9	0.287247	7.34	64	10	6	8
6	High-Carb	2	19	EX	Exercise	02:13:00	7980	101	90.8	0.112335	9.12	64	10	6	9
6	High-Carb	2	20	EX	Exercise	02:15:00	8100	97	89	0.0898876	9.89	64	10	5	10
6	High-Carb	2	21	EX	Exercise	02:17:00	8220	96	88.6	0.0835214	9.9	64	10	4	11
6	High-Carb	2	22	EX	Exercise	02:19:00	8340	96	92.6	0.0367171	11.87	64	10	4	11
6	High-Carb	2	23	EX	Exercise	02:21:00	8460	98	89.4	0.0961969	11.85	64	10	3	13
6	High-Carb	2	24	EX	Exercise	02:23:00	8580	100	99	0.010101	13.72	64	10	3	14	100	6400	4.9	9.6
6	High-Carb	2	25	post_EX	Post Exercise	02:33:00	9180	101	95.5	0.0575916	11.73
6	High-Carb	2	26	post_EX	Post Exercise	02:43:00	9780	114	91.7	0.243184	8.37
6	High-Carb	2	27	post_EX	Post Exercise	02:53:00	10380	105	77	0.363636	5.65
6	Low-Carb	2	1	BF	Breakfast		0	93	77.5	0.2	1.53
6	Low-Carb	2	2	post_BF	Post Breakfast	00:00:00	0	102	94.7	0.0770855	3.15
6	Low-Carb	2	3	post_BF	Post Breakfast	00:10:00	600	101	73.3	0.377899	0.49
6	Low-Carb	2	4	post_BF	Post Breakfast	00:20:00	1200	102	77.4	0.317829	1.31
6	Low-Carb	2	5	post_BF	Post Breakfast	00:30:00	1800	100	77.8	0.285347	1.44
6	Low-Carb	2	6	post_BF	Post Breakfast	00:40:00	2400	100	76.4	0.308901	1.06
6	Low-Carb	2	7	post_BF	Post Breakfast	00:50:00	3000	99	75.5	0.311258	1.3
6	Low-Carb	2	8	pre_EX	Pre Exercise	01:00:00	3600	99	80.6	0.228288	1.52
6	Low-Carb	2	9	pre_EX	Pre Exercise	01:10:00	4200	96	85.6	0.121495	1.36
6	Low-Carb	2	10	pre_EX	Pre Exercise	01:20:00	4800	101	82.1	0.230207	1.42
6	Low-Carb	2	11	pre_EX	Pre Exercise	01:30:00	5400	96	73	0.315068	1.25
6	Low-Carb	2	12	pre_EX	Pre Exercise	01:40:00	6000	98	78.2	0.253197	0.49
6	Low-Carb	2	13	pre_EX	Pre Exercise	01:50:00	6600	100	77.4	0.29199	0.49
6	Low-Carb	2	14	Warm_Up	Exercise	02:00:00	7200	99	78.6	0.259542	1.71				6
6	Low-Carb	2	15	EX	Exercise	02:05:00	7500	98	82.6	0.186441	2.79	64	10	6	6
6	Low-Carb	2	16	EX	Exercise	02:07:00	7620	99	74.6	0.327078	3.38	64	10	6	6
6	Low-Carb	2	17	EX	Exercise	02:09:00	7740	101	70.5	0.432624	4.3	64	10	6	7
6	Low-Carb	2	18	EX	Exercise	02:11:00	7860	100	69.6	0.436782	4.64	64	10	6	8
6	Low-Carb	2	19	EX	Exercise	02:13:00	7980	99	75.7	0.307794	5.62	64	10	6	8
6	Low-Carb	2	20	EX	Exercise	02:15:00	8100	97	78.1	0.241997	5.99	64	10	6	9
6	Low-Carb	2	21	EX	Exercise	02:17:00	8220	97	80.6	0.203474	7.2	64	10	6	9
6	Low-Carb	2	22	EX	Exercise	02:19:00	8340	98	82.7	0.185006	6.69	64	10	5	10
6	Low-Carb	2	23	EX	Exercise	02:21:00	8460	96	80.4	0.19403	8.55	64	10	4	11
6	Low-Carb	2	24	EX	Exercise	02:23:00	8580	99	83.3	0.188475	9.4	64	10	4	13	100	6400	5.5	8.7
6	Low-Carb	2	25	post_EX	Post Exercise	02:33:00	9180	107	81.2	0.317734	4.67
6	Low-Carb	2	26	post_EX	Post Exercise	02:43:00	9780	106	77.3	0.371281	4.41
6	Low-Carb	2	27	post_EX	Post Exercise	02:53:00	10380	107	73	0.465753	3.22
7	Low-Carb	1	1	BF	Breakfast		0	104	72	0.444444	1.17
7	Low-Carb	1	2	post_BF	Post Breakfast	00:00:00	0	100	71.2	0.404494	1.06
7	Low-Carb	1	3	post_BF	Post Breakfast	00:10:00	600	102	76.1	0.340342	1.01
7	Low-Carb	1	4	post_BF	Post Breakfast	00:20:00	1200	111	74.6	0.487936	0.49
7	Low-Carb	1	5	post_BF	Post Breakfast	00:30:00	1800	102	59.6	0.711409	1.03
7	Low-Carb	1	6	post_BF	Post Breakfast	00:40:00	2400	100	67.3	0.485884	0.49
7	Low-Carb	1	7	post_BF	Post Breakfast	00:50:00	3000	104	73.5	0.414966	0.49
7	Low-Carb	1	8	pre_EX	Pre Exercise	01:00:00	3600	107	64.7	0.653787	0.49
7	Low-Carb	1	9	pre_EX	Pre Exercise	01:10:00	4200	105	71.1	0.476793	0.49
7	Low-Carb	1	10	pre_EX	Pre Exercise	01:20:00	4800	114	71.7	0.589958	0.49
7	Low-Carb	1	11	pre_EX	Pre Exercise	01:30:00	5400	102	78.2	0.304348	0.49
7	Low-Carb	1	12	pre_EX	Pre Exercise	01:40:00	6000	108	81.8	0.320293	0.49
7	Low-Carb	1	13	pre_EX	Pre Exercise	01:50:00	6600	111	78.2	0.419437	0.49
7	Low-Carb	1	14	Warm_Up	Exercise	02:00:00	7200	107	70.2	0.524217	0.49				8
7	Low-Carb	1	15	EX	Exercise	02:05:00	7500	103	69.3	0.486291	1.19	36.5	10	6	12
7	Low-Carb	1	16	EX	Exercise	02:07:00	7620	101	79	0.278481	1.58	36.5	10	6	12
7	Low-Carb	1	17	EX	Exercise	02:09:00	7740	101	80.9	0.248455	1.76	36.5	10	5	13
7	Low-Carb	1	18	EX	Exercise	02:11:00	7860	104	75.1	0.38482	2.03	36.5	10	5	13
7	Low-Carb	1	19	EX	Exercise	02:13:00	7980	106	83.4	0.270983	2.59	36.5	10	4	14
7	Low-Carb	1	20	EX	Exercise	02:15:00	8100	112	82.1	0.36419	2.95	36.5	10	3	15
7	Low-Carb	1	21	EX	Exercise	02:17:00	8220	116	82.6	0.404358	3.1	36.5	10	3	16
7	Low-Carb	1	22	EX	Exercise	02:19:00	8340	117	74.6	0.568365	2.93	36.5	10	2	16
7	Low-Carb	1	23	EX	Exercise	02:21:00	8460	118	80.5	0.465839	3.31	36.5	10	1	18
7	Low-Carb	1	24	EX	Exercise	02:23:00	8580					36.5	10	1	19	100	3650	3.6	14.8
7	Low-Carb	1	25	post_EX	Post Exercise	02:33:00	9180	122	79	0.544304	1.95
7	Low-Carb	1	26	post_EX	Post Exercise	02:43:00	9780	124	72.2	0.717452	1.33
7	Low-Carb	1	27	post_EX	Post Exercise	02:53:00	10380	113	79.2	0.426768	1.3
7	High-Carb	1	1	BF	Breakfast		0	106	87.7	0.208666	1.45
7	High-Carb	1	2	post_BF	Post Breakfast	00:00:00	0	109	86.5	0.260116	0.49
7	High-Carb	1	3	post_BF	Post Breakfast	00:10:00	600	115	108.1	0.0638298	1.6
7	High-Carb	1	4	post_BF	Post Breakfast	00:20:00	1200	168	113.8	0.476274	2.11
7	High-Carb	1	5	post_BF	Post Breakfast	00:30:00	1800	173	109.7	0.577028	2.58
7	High-Carb	1	6	post_BF	Post Breakfast	00:40:00	2400	143	99.4	0.438632	2.84
7	High-Carb	1	7	post_BF	Post Breakfast	00:50:00	3000	121	74.1	0.632928	2.5
7	High-Carb	1	8	pre_EX	Pre Exercise	01:00:00	3600	106	84.7	0.251476	2.81
7	High-Carb	1	9	pre_EX	Pre Exercise	01:10:00	4200	110	84.8	0.29717	2.84
7	High-Carb	1	10	pre_EX	Pre Exercise	01:20:00	4800	103	83.3	0.236495	2.06
7	High-Carb	1	11	pre_EX	Pre Exercise	01:30:00	5400	102	88.5	0.152542	1.44
7	High-Carb	1	12	pre_EX	Pre Exercise	01:40:00	6000	107	86.4	0.238426	0.49
7	High-Carb	1	13	pre_EX	Pre Exercise	01:50:00	6600	110	85.4	0.288056	0.49
7	High-Carb	1	14	Warm_Up	Exercise	02:00:00	7200	111	80.8	0.373762	1.39				9
7	High-Carb	1	15	EX	Exercise	02:05:00	7500	110	81.2	0.35468	1.92	36.5	10	4	12
7	High-Carb	1	16	EX	Exercise	02:07:00	7620	107	88.9	0.2036	2.71	36.5	10	4	12
7	High-Carb	1	17	EX	Exercise	02:09:00	7740	104	81.4	0.277641	2.87	36.5	10	4	13
7	High-Carb	1	18	EX	Exercise	02:11:00	7860	102	83.8	0.217184	3.42	36.5	10	4	14
7	High-Carb	1	19	EX	Exercise	02:13:00	7980	101	80.1	0.260924	3.41	36.5	10	3	15
7	High-Carb	1	20	EX	Exercise	02:15:00	8100	103	77.2	0.334197	3.39	36.5	10	2	16
7	High-Carb	1	21	EX	Exercise	02:17:00	8220	106	89	0.191011	4.12	36.5	10	2	16
7	High-Carb	1	22	EX	Exercise	02:19:00	8340	108	87.9	0.228669	4.33	36.5	10	2	18
7	High-Carb	1	23	EX	Exercise	02:21:00	8460	110	89.8	0.224944	4.67	36.5	10	1	19
7	High-Carb	1	24	EX	Exercise	02:23:00	8580					36.5	10	0	19	100	3650	2.6	15.4
7	High-Carb	1	25	post_EX	Post Exercise	02:33:00	9180	114	85.5	0.333333	2.7
7	High-Carb	1	26	post_EX	Post Exercise	02:43:00	9780	115	73.4	0.566757	1.64
7	High-Carb	1	27	post_EX	Post Exercise	02:53:00	10380	112	80.9	0.384425	1.45
7	Low-Carb	2	1	BF	Breakfast		0	96	76.4	0.256545	1.8
7	Low-Carb	2	2	post_BF	Post Breakfast	00:00:00	0	97	71.6	0.354749	0.49
7	Low-Carb	2	3	post_BF	Post Breakfast	00:10:00	600	102	78.4	0.30102	0.49
7	Low-Carb	2	4	post_BF	Post Breakfast	00:20:00	1200	104	79	0.316456	0.49
7	Low-Carb	2	5	post_BF	Post Breakfast	00:30:00	1800	107	83	0.289157	0.49
7	Low-Carb	2	6	post_BF	Post Breakfast	00:40:00	2400	103	77.7	0.325611	1.27
7	Low-Carb	2	7	post_BF	Post Breakfast	00:50:00	3000	95	74.2	0.280323	1.26
7	Low-Carb	2	8	pre_EX	Pre Exercise	01:00:00	3600	95	75.1	0.26498	1.53
7	Low-Carb	2	9	pre_EX	Pre Exercise	01:10:00	4200	92	74.4	0.236559	1.26
7	Low-Carb	2	10	pre_EX	Pre Exercise	01:20:00	4800	92	72.3	0.272476	1.19
7	Low-Carb	2	11	pre_EX	Pre Exercise	01:30:00	5400	95	78.3	0.213282	0.49
7	Low-Carb	2	12	pre_EX	Pre Exercise	01:40:00	6000	104	80	0.3	0.49
7	Low-Carb	2	13	pre_EX	Pre Exercise	01:50:00	6600	105	83.7	0.25448	0.49
7	Low-Carb	2	14	Warm_Up	Exercise	02:00:00	7200	103	68	0.514706	1.03				9
7	Low-Carb	2	15	EX	Exercise	02:05:00	7500	102	79.4	0.284635	1.58	36.5	10	5	11
7	Low-Carb	2	16	EX	Exercise	02:07:00	7620	103	79.9	0.289111	2.07	36.5	10	5	12
7	Low-Carb	2	17	EX	Exercise	02:09:00	7740	103	96.7	0.0651499	2.86	36.5	10	4	13
7	Low-Carb	2	18	EX	Exercise	02:11:00	7860	101	82.7	0.221282	2.55	36.5	10	5	3
7	Low-Carb	2	19	EX	Exercise	02:13:00	7980	103	86.2	0.194896	2.68	36.5	10	4	13
7	Low-Carb	2	20	EX	Exercise	02:15:00	8100	104	85.6	0.214953	2.78	36.5	10	4	14
7	Low-Carb	2	21	EX	Exercise	02:17:00	8220	108	77.3	0.397154	2.76	36.5	10	3	15
7	Low-Carb	2	22	EX	Exercise	02:19:00	8340	108	88	0.227273	3.14	36.5	10	4	15
7	Low-Carb	2	23	EX	Exercise	02:21:00	8460	107	80	0.3375	2.87	36.5	10	3	15
7	Low-Carb	2	24	EX	Exercise	02:23:00	8580	108	64	0.6875	2.33	36.5	10	2	16	100	3650	3.9	12.7
7	Low-Carb	2	25	post_EX	Post Exercise	02:33:00	9180	111	70.3	0.578947	1.19
7	Low-Carb	2	26	post_EX	Post Exercise	02:43:00	9780	109	88.2	0.235828	0.49
7	Low-Carb	2	27	post_EX	Post Exercise	02:53:00	10380	106	86.3	0.228273	0.49
7	High-Carb	2	1	BF	Breakfast		0	100	79.3	0.261034	0.49
7	High-Carb	2	2	post_BF	Post Breakfast	00:00:00	0	92	85	0.0823529	0.49
7	High-Carb	2	3	post_BF	Post Breakfast	00:10:00	600	115	101.9	0.128557	1.62
7	High-Carb	2	4	post_BF	Post Breakfast	00:20:00	1200	149	113.2	0.316254	1.98
7	High-Carb	2	5	post_BF	Post Breakfast	00:30:00	1800	157	112.4	0.396797	2.32
7	High-Carb	2	6	post_BF	Post Breakfast	00:40:00	2400	148	105.6	0.401515	2.61
7	High-Carb	2	7	post_BF	Post Breakfast	00:50:00	3000	136	98.5	0.380711	2.72
7	High-Carb	2	8	pre_EX	Pre Exercise	01:00:00	3600	120	86.4	0.388889	2.61
7	High-Carb	2	9	pre_EX	Pre Exercise	01:10:00	4200	102	88.8	0.148649	2.76
7	High-Carb	2	10	pre_EX	Pre Exercise	01:20:00	4800	97	85.1	0.139835	2.69
7	High-Carb	2	11	pre_EX	Pre Exercise	01:30:00	5400	77	68.6	0.122449	1.84
7	High-Carb	2	12	pre_EX	Pre Exercise	01:40:00	6000	88	82.5	0.0666667	1.91
7	High-Carb	2	13	pre_EX	Pre Exercise	01:50:00	6600	101	77.4	0.30491	1.58
7	High-Carb	2	14	Warm_Up	Exercise	02:00:00	7200	101	78.5	0.286624	1.77				10
7	High-Carb	2	15	EX	Exercise	02:05:00	7500	94	72.3	0.300138	1.89	36.5	10	4	13
7	High-Carb	2	16	EX	Exercise	02:07:00	7620	94	80.3	0.17061	2.37	36.5	10	4	14
7	High-Carb	2	17	EX	Exercise	02:09:00	7740	97	90.1	0.0765816	2.79	36.5	10	3	14
7	High-Carb	2	18	EX	Exercise	02:11:00	7860	102	81.3	0.254613	2.74	36.5	10	3	15
7	High-Carb	2	19	EX	Exercise	02:13:00	7980	110	86	0.27907	2.95	36.5	10	4	15
7	High-Carb	2	20	EX	Exercise	02:15:00	8100	112	77.4	0.447028	2.67	36.5	10	3	16
7	High-Carb	2	21	EX	Exercise	02:17:00	8220	112	89.2	0.255605	3.15	36.5	10	2	17
7	High-Carb	2	22	EX	Exercise	02:19:00	8340	114	90.9	0.254125	3.22	36.5	10	2	18
7	High-Carb	2	23	EX	Exercise	02:21:00	8460	117	73.7	0.587517	2.35	36.5	10	2	18
7	High-Carb	2	24	EX	Exercise	02:23:00	8580	115	71.3	0.612903	2.67	36.5	10	2	19	100	3650	2.9	15.9
7	High-Carb	2	25	post_EX	Post Exercise	02:33:00	9180	112	81.9	0.367521	1.68
7	High-Carb	2	26	post_EX	Post Exercise	02:43:00	9780	104	82.4	0.262136	0.49
7	High-Carb	2	27	post_EX	Post Exercise	02:53:00	10380	108	89.1	0.212121	0.49
8	Low-Carb	1	1	BF	Breakfast		0	84	74.1	0.133603	0.49
8	Low-Carb	1	2	post_BF	Post Breakfast	00:00:00	0	85	76.8	0.106771	0.49
8	Low-Carb	1	3	post_BF	Post Breakfast	00:10:00	600	83	82.3	0.00850547	0.49
8	Low-Carb	1	4	post_BF	Post Breakfast	00:20:00	1200	86	84.2	0.0213777	0.49
8	Low-Carb	1	5	post_BF	Post Breakfast	00:30:00	1800	90	75.6	0.190476	0.49
8	Low-Carb	1	6	post_BF	Post Breakfast	00:40:00	2400	83	73.3	0.132333	1.25
8	Low-Carb	1	7	post_BF	Post Breakfast	00:50:00	3000	72	66.8	0.0778443	0.49
8	Low-Carb	1	8	pre_EX	Pre Exercise	01:00:00	3600	70	76.3	0.0825688	0.49
8	Low-Carb	1	9	pre_EX	Pre Exercise	01:10:00	4200	75	77	0.025974	0.49
8	Low-Carb	1	10	pre_EX	Pre Exercise	01:20:00	4800	86	69.2	0.242775	1.02
8	Low-Carb	1	11	pre_EX	Pre Exercise	01:30:00	5400	91	81.7	0.113831	0.49
8	Low-Carb	1	12	pre_EX	Pre Exercise	01:40:00	6000	80	77.6	0.0309278	0.49
8	Low-Carb	1	13	pre_EX	Pre Exercise	01:50:00	6600	79	80.7	0.0210657	0.49
8	Low-Carb	1	14	Warm_Up	Exercise	02:00:00	7200	72	75.2	0.0425532	1.82				6
8	Low-Carb	1	15	EX	Exercise	02:05:00	7500	69	60.1	0.148087	1.84	26.5	10	3	6
8	Low-Carb	1	16	EX	Exercise	02:07:00	7620	70	72.6	0.0358127	2.92	26.5	10	2	7
8	Low-Carb	1	17	EX	Exercise	02:09:00	7740	70	69	0.0144928	3.12	26.5	10	1	8
8	Low-Carb	1	18	EX	Exercise	02:11:00	7860	68	74.2	0.083558	3.73	26.5	10	1	8
8	Low-Carb	1	19	EX	Exercise	02:13:00	7980	66	76.8	0.140625	3.97	26.5	10	1	10
8	Low-Carb	1	20	EX	Exercise	02:15:00	8100	66	77.7	0.150579	4.04	26.5	10	1	10
8	Low-Carb	1	21	EX	Exercise	02:17:00	8220	66	77.8	0.151671	4.13	26.5	10	1	12
8	Low-Carb	1	22	EX	Exercise	02:19:00	8340	69	77.6	0.110825	3.82	24	10	1	13
8	Low-Carb	1	23	EX	Exercise	02:21:00	8460	70	65.6	0.0670732	2.97	24	10	1	13
8	Low-Carb	1	24	EX	Exercise	02:23:00	8580	72	64.9	0.109399	3.03	24	10	1	14	100	2575	1.3	10.1
8	Low-Carb	1	25	post_EX	Post Exercise	02:33:00	9180	78	79.6	0.0201005	2.66
8	Low-Carb	1	26	post_EX	Post Exercise	02:43:00	9780	81	74.4	0.0887097	2.05
8	Low-Carb	1	27	post_EX	Post Exercise	02:53:00	10380	81	75	0.08	2.02
8	High-Carb	1	1	BF	Breakfast		0	71	80.6	0.119107	1.55
8	High-Carb	1	2	post_BF	Post Breakfast	00:00:00	0	66	66.7	0.0104948	0.49
8	High-Carb	1	3	post_BF	Post Breakfast	00:10:00	600	78	135	0.422222	3.18
8	High-Carb	1	4	post_BF	Post Breakfast	00:20:00	1200	123	99.2	0.239919	2.58
8	High-Carb	1	5	post_BF	Post Breakfast	00:30:00	1800	142	122.6	0.158238	3.42
8	High-Carb	1	6	post_BF	Post Breakfast	00:40:00	2400	128	104.5	0.22488	3.18
8	High-Carb	1	7	post_BF	Post Breakfast	00:50:00	3000	100	83.2	0.201923	2.26
8	High-Carb	1	8	pre_EX	Pre Exercise	01:00:00	3600	76	94.5	0.195767	2.51
8	High-Carb	1	9	pre_EX	Pre Exercise	01:10:00	4200	88	100.9	0.127849	2.44
8	High-Carb	1	10	pre_EX	Pre Exercise	01:20:00	4800	86
8	High-Carb	1	11	pre_EX	Pre Exercise	01:30:00	5400	80	90.7	0.117971	1.89
8	High-Carb	1	12	pre_EX	Pre Exercise	01:40:00	6000	75	96.4	0.221992	1.66
8	High-Carb	1	13	pre_EX	Pre Exercise	01:50:00	6600	90	87.5	0.0285714	0.49
8	High-Carb	1	14	Warm_Up	Exercise	02:00:00	7200	96	83.1	0.155235	0.49				6
8	High-Carb	1	15	EX	Exercise	02:05:00	7500	94	82.2	0.143552	0.49	26.5	10	4	6
8	High-Carb	1	16	EX	Exercise	02:07:00	7620	92	87.4	0.0526316	3.35	26.5	10	3	7
8	High-Carb	1	17	EX	Exercise	02:09:00	7740	86	84.5	0.0177515	3.71	26.5	10	2	7
8	High-Carb	1	18	EX	Exercise	02:11:00	7860	83	72.3	0.147994	3.3	26.5	10	2	9
8	High-Carb	1	19	EX	Exercise	02:13:00	7980	82	81.4	0.00737101	3.8	26.5	10	2	10
8	High-Carb	1	20	EX	Exercise	02:15:00	8100	80	72.6	0.101928	3.53	26.5	10	1.5	11
8	High-Carb	1	21	EX	Exercise	02:17:00	8220	79	77.2	0.0233161	3.61	26.5	10	2	12
8	High-Carb	1	22	EX	Exercise	02:19:00	8340	78	74.9	0.0413885	3.47	26.5	10	2	13
8	High-Carb	1	23	EX	Exercise	02:21:00	8460	72	70	0.0285714	3.46	26.5	10	2	14
8	High-Carb	1	24	EX	Exercise	02:23:00	8580	71	86.9	0.182969	4.44	26.5	10	1	15	100	2650	2.15	10.4
8	High-Carb	1	25	post_EX	Post Exercise	02:33:00	9180	69	82.9	0.167672	2.52
8	High-Carb	1	26	post_EX	Post Exercise	02:43:00	9780	72	60.2	0.196013	1.39
8	High-Carb	1	27	post_EX	Post Exercise	02:53:00	10380	70	93.3	0.249732	1.71
8	Low-Carb	2	1	BF	Breakfast		0	78	74.1	0.0526316	1.08
8	Low-Carb	2	2	post_BF	Post Breakfast	00:00:00	0
8	Low-Carb	2	3	post_BF	Post Breakfast	00:10:00	600	85	75.7	0.122853	1.07
8	Low-Carb	2	4	post_BF	Post Breakfast	00:20:00	1200	77	72.6	0.0606061	1.14
8	Low-Carb	2	5	post_BF	Post Breakfast	00:30:00	1800	78	74.7	0.0441767	1.11
8	Low-Carb	2	6	post_BF	Post Breakfast	00:40:00	2400	76	72	0.0555556	1.1
8	Low-Carb	2	7	post_BF	Post Breakfast	00:50:00	3000	75	71.1	0.0548523	1.45
8	Low-Carb	2	8	pre_EX	Pre Exercise	01:00:00	3600	75	76.6	0.0208877	1.21
8	Low-Carb	2	9	pre_EX	Pre Exercise	01:10:00	4200	76	80.1	0.051186	1.07
8	Low-Carb	2	10	pre_EX	Pre Exercise	01:20:00	4800	77	66.5	0.157895	0.93
8	Low-Carb	2	11	pre_EX	Pre Exercise	01:30:00	5400	80	85.9	0.0686845	1.65
8	Low-Carb	2	12	pre_EX	Pre Exercise	01:40:00	6000	86	82.5	0.0424242	1.13
8	Low-Carb	2	13	pre_EX	Pre Exercise	01:50:00	6600	84	74.3	0.130552	1.3
8	Low-Carb	2	14	Warm_Up	Exercise	02:00:00	7200	80	82.1	0.0255786	2.13				6
8	Low-Carb	2	15	EX	Exercise	02:05:00	7500	80	81.6	0.0196078	2.63	26.5	10	4	8
8	Low-Carb	2	16	EX	Exercise	02:07:00	7620	83	70.6	0.175637	3.09	26.5	10	4	8
8	Low-Carb	2	17	EX	Exercise	02:09:00	7740	83	77.8	0.066838	3.48	26.5	10	2	10
8	Low-Carb	2	18	EX	Exercise	02:11:00	7860				3.46	26.5	10	3	12
8	Low-Carb	2	19	EX	Exercise	02:13:00	7980	83	74.2	0.118598	3.61	26.5	10	3	13
8	Low-Carb	2	20	EX	Exercise	02:15:00	8100	84	81.6	0.0294118	4.38	26.5	10	3	13
8	Low-Carb	2	21	EX	Exercise	02:17:00	8220	84	76.2	0.102362	3.99	26.5	10	2	14
8	Low-Carb	2	22	EX	Exercise	02:19:00	8340	85	72.1	0.178918	4.34	26.5	10	2	15
8	Low-Carb	2	23	EX	Exercise	02:21:00	8460	86	78.7	0.0927573	4.3	26.5	10	2	15
8	Low-Carb	2	24	EX	Exercise	02:23:00	8580	87	83	0.0481928	4.68	26.5	10	2	16	100	2650	2.7	12.4
8	Low-Carb	2	25	post_EX	Post Exercise	02:33:00	9180	94	83.5	0.125749	3.07
8	Low-Carb	2	26	post_EX	Post Exercise	02:43:00	9780	92	81.9	0.123321	1.95
8	Low-Carb	2	27	post_EX	Post Exercise	02:53:00	10380	89	80.5	0.10559	1.65
8	High-Carb	2	1	BF	Breakfast		0	90	68.2	0.319648	0.86
8	High-Carb	2	2	post_BF	Post Breakfast	00:00:00	0	91	75	0.213333	0.88
8	High-Carb	2	3	post_BF	Post Breakfast	00:10:00	600	97	121.2	0.19967	1.54
8	High-Carb	2	4	post_BF	Post Breakfast	00:20:00	1200	142	121.4	0.169687	2.03
8	High-Carb	2	5	post_BF	Post Breakfast	00:30:00	1800	136	111.2	0.223022	2.37
8	High-Carb	2	6	post_BF	Post Breakfast	00:40:00	2400	128	96.6	0.325052	2.6
8	High-Carb	2	7	post_BF	Post Breakfast	00:50:00	3000	113	89.1	0.268238	2.82
8	High-Carb	2	8	pre_EX	Pre Exercise	01:00:00	3600	99	79.7	0.242158	2.71
8	High-Carb	2	9	pre_EX	Pre Exercise	01:10:00	4200	90	79.9	0.126408	2.72
8	High-Carb	2	10	pre_EX	Pre Exercise	01:20:00	4800	102	70.9	0.438646	2.08
8	High-Carb	2	11	pre_EX	Pre Exercise	01:30:00	5400	77	70.2	0.0968661	1.55
8	High-Carb	2	12	pre_EX	Pre Exercise	01:40:00	6000	90	83.9	0.0727056	1.49
8	High-Carb	2	13	pre_EX	Pre Exercise	01:50:00	6600	99	78.5	0.261146	1.35
8	High-Carb	2	14	Warm_Up	Exercise	02:00:00	7200	92	74.9	0.228304	2.01				6
8	High-Carb	2	15	EX	Exercise	02:05:00	7500	90	72.5	0.241379	2.53	26.5	10	3	8
8	High-Carb	2	16	EX	Exercise	02:07:00	7620	88	71.8	0.225627	3.18	26.5	10	3	8
8	High-Carb	2	17	EX	Exercise	02:09:00	7740	86	71.6	0.201117	3.53	26.5	10	3	10
8	High-Carb	2	18	EX	Exercise	02:11:00	7860	85	72.5	0.172414	3.71	26.5	10	3	12
8	High-Carb	2	19	EX	Exercise	02:13:00	7980	86	70.9	0.212976	3.8	26.5	10	2	12
8	High-Carb	2	20	EX	Exercise	02:15:00	8100	86	75.2	0.143617	3.96	26.5	10	2	13
8	High-Carb	2	21	EX	Exercise	02:17:00	8220	89	74	0.202703	4.18	26.5	10	2	14
8	High-Carb	2	22	EX	Exercise	02:19:00	8340	86	71.9	0.196106	4.22	26.5	10	1	14
8	High-Carb	2	23	EX	Exercise	02:21:00	8460	87	70.3	0.237553	4.51	26.5	10	1	14
8	High-Carb	2	24	EX	Exercise	02:23:00	8580	89	72.6	0.225895	4.89	26.5	10	1	15	100	2650	2.1	12
8	High-Carb	2	25	post_EX	Post Exercise	02:33:00	9180	100	72	0.388889	2.95
8	High-Carb	2	26	post_EX	Post Exercise	02:43:00	9780	93	76.2	0.220472	2.66
8	High-Carb	2	27	post_EX	Post Exercise	02:53:00	10380	88	76.4	0.151832	1.71
9	High-Carb	1	1	BF	Breakfast		0	84	84.6	0.0070922	0.49
9	High-Carb	1	2	post_BF	Post Breakfast	00:00:00	0	82	86.1	0.047619	0.49
9	High-Carb	1	3	post_BF	Post Breakfast	00:10:00	600	83	115.9	0.283865	2.19
9	High-Carb	1	4	post_BF	Post Breakfast	00:20:00	1200	122	131.2	0.070122	2.59
9	High-Carb	1	5	post_BF	Post Breakfast	00:30:00	1800	138	128.9	0.0705974	2.47
9	High-Carb	1	6	post_BF	Post Breakfast	00:40:00	2400	127	120	0.0583333	2.69
9	High-Carb	1	7	post_BF	Post Breakfast	00:50:00	3000	104	101.2	0.027668	2.51
9	High-Carb	1	8	pre_EX	Pre Exercise	01:00:00	3600	88	93.5	0.0588235	2.45
9	High-Carb	1	9	pre_EX	Pre Exercise	01:10:00	4200	78	90.4	0.137168	2.29
9	High-Carb	1	10	pre_EX	Pre Exercise	01:20:00	4800	61	83.4	0.268585	1.97
9	High-Carb	1	11	pre_EX	Pre Exercise	01:30:00	5400	80	82	0.0243902	0.49
9	High-Carb	1	12	pre_EX	Pre Exercise	01:40:00	6000	87	80.8	0.0767327	0.49
9	High-Carb	1	13	pre_EX	Pre Exercise	01:50:00	6600	87	80	0.0875	0.49
9	High-Carb	1	14	Warm_Up	Exercise	02:00:00	7200	82	83.7	0.0203106	1.62				6
9	High-Carb	1	15	EX	Exercise	02:05:00	7500					47.5	10	5	9
9	High-Carb	1	16	EX	Exercise	02:07:00	7620	81	88.5	0.0847458	4.8	47.5	10	2	12
9	High-Carb	1	17	EX	Exercise	02:09:00	7740	82	84.5	0.0295858	5.89	47.5	10	2	14
9	High-Carb	1	18	EX	Exercise	02:11:00	7860	81	77.3	0.0478655	5.18	47.5	10	1	16
9	High-Carb	1	19	EX	Exercise	02:13:00	7980	80	75.5	0.0596026	6.11	47.5	10	1	17
9	High-Carb	1	20	EX	Exercise	02:15:00	8100	81	76.5	0.0588235	6.53	47.5	5	0	18
9	High-Carb	1	21	EX	Exercise	02:17:00	8220	81	74.7	0.0843373	6.66	41	10	3	16
9	High-Carb	1	22	EX	Exercise	02:19:00	8340	82	85.2	0.0375587	7.73	41	10	2	18
9	High-Carb	1	23	EX	Exercise	02:21:00	8460	83	89.3	0.0705487	8.54	41	10	2	18
9	High-Carb	1	24	EX	Exercise	02:23:00	8580	82	83.5	0.0179641	8.23	41	10	1	19	95	4252.5	1.9	15.7
9	High-Carb	1	25	post_EX	Post Exercise	02:33:00	9180	90	88.2	0.0204082	6.51
9	High-Carb	1	26	post_EX	Post Exercise	02:43:00	9780	90	69.2	0.300578	2.09
9	High-Carb	1	27	post_EX	Post Exercise	02:53:00	10380	87	65	0.338462	1.07
9	Low-Carb	1	1	BF	Breakfast		0	57	75.9	0.249012	0.87
9	Low-Carb	1	2	post_BF	Post Breakfast	00:00:00	0	59	70.5	0.163121	0.79
9	Low-Carb	1	3	post_BF	Post Breakfast	00:10:00	600	54	72.9	0.259259	0.79
9	Low-Carb	1	4	post_BF	Post Breakfast	00:20:00	1200	54	79	0.316456	0.8
9	Low-Carb	1	5	post_BF	Post Breakfast	00:30:00	1800	54	71.3	0.242637	0.78
9	Low-Carb	1	6	post_BF	Post Breakfast	00:40:00	2400	54	73.9	0.269283	0.86
9	Low-Carb	1	7	post_BF	Post Breakfast	00:50:00	3000	54	73.4	0.264305	0.79
9	Low-Carb	1	8	pre_EX	Pre Exercise	01:00:00	3600	54	67.8	0.20354	0.88
9	Low-Carb	1	9	pre_EX	Pre Exercise	01:10:00	4200	54	74.8	0.278075	0.87
9	Low-Carb	1	10	pre_EX	Pre Exercise	01:20:00	4800	53	70.4	0.247159	0.94
9	Low-Carb	1	11	pre_EX	Pre Exercise	01:30:00	5400	53	70.4	0.247159	1.16
9	Low-Carb	1	12	pre_EX	Pre Exercise	01:40:00	6000	53	81.6	0.35049	0.64
9	Low-Carb	1	13	pre_EX	Pre Exercise	01:50:00	6600	57	79.8	0.285714	0.53
9	Low-Carb	1	14	Warm_Up	Exercise	02:00:00	7200	57	71.7	0.205021	1.01				6
9	Low-Carb	1	15	EX	Exercise	02:05:00	7500					47.5	10	4	10
9	Low-Carb	1	16	EX	Exercise	02:07:00	7620	55	75	0.266667	3.7	47.5	10	3	12
9	Low-Carb	1	17	EX	Exercise	02:09:00	7740	55	78.6	0.300254	4.74	47.5	10	1	15
9	Low-Carb	1	18	EX	Exercise	02:11:00	7860					47.5	10	1	16
9	Low-Carb	1	19	EX	Exercise	02:13:00	7980					47.5	10	1	17
9	Low-Carb	1	20	EX	Exercise	02:15:00	8100	57	65.6	0.131098	4.58	47.5	10	1	18
9	Low-Carb	1	21	EX	Exercise	02:17:00	8220	64	85.6	0.252336	6.34	47.5	10	1	19
9	Low-Carb	1	22	EX	Exercise	02:19:00	8340	69	84.6	0.184397	7.07	47.5	10	1	19
9	Low-Carb	1	23	EX	Exercise	02:21:00	8460	71	84.8	0.162736	7.08	47.5	7	0	19
9	Low-Carb	1	24	EX	Exercise	02:23:00	8580	78	80.2	0.0274314	6.87	41	10	5	18	97	4542.5	1.8	16.3
9	Low-Carb	1	25	post_EX	Post Exercise	02:33:00	9180	82	76.9	0.0663199	3.77
9	Low-Carb	1	26	post_EX	Post Exercise	02:43:00	9780	64	80.2	0.201995	3.34
9	Low-Carb	1	27	post_EX	Post Exercise	02:53:00	10380	55	73.7	0.253731	2.38
9	High-Carb	2	1	BF	Breakfast		0	63	81.5	0.226994	0.99
9	High-Carb	2	2	post_BF	Post Breakfast	00:00:00	0	74	87.2	0.151376	1.02
9	High-Carb	2	3	post_BF	Post Breakfast	00:10:00	600	133	132.7	0.00226074	2.59
9	High-Carb	2	4	post_BF	Post Breakfast	00:20:00	1200	139	113.6	0.223592	2.47
9	High-Carb	2	5	post_BF	Post Breakfast	00:30:00	1800	115	107.3	0.0717614	2.56
9	High-Carb	2	6	post_BF	Post Breakfast	00:40:00	2400	67	88.8	0.245495	2.2
9	High-Carb	2	7	post_BF	Post Breakfast	00:50:00	3000	54	81.8	0.339853	1.96
9	High-Carb	2	8	pre_EX	Pre Exercise	01:00:00	3600	70	74.8	0.0641711	1.5
9	High-Carb	2	9	pre_EX	Pre Exercise	01:10:00	4200	73	79.6	0.0829146	1.5
9	High-Carb	2	10	pre_EX	Pre Exercise	01:20:00	4800	78	82.4	0.0533981	1.15
9	High-Carb	2	11	pre_EX	Pre Exercise	01:30:00	5400	70	74.2	0.0566038	1.05
9	High-Carb	2	12	pre_EX	Pre Exercise	01:40:00	6000	60	74.5	0.194631	0.76
9	High-Carb	2	13	pre_EX	Pre Exercise	01:50:00	6600	63	71.3	0.11641	0.75
9	High-Carb	2	14	Warm_Up	Exercise	02:00:00	7200								6
9	High-Carb	2	15	EX	Exercise	02:05:00	7500	61	80.3	0.240349	2.17	47.5	10	6	7
9	High-Carb	2	16	EX	Exercise	02:07:00	7620	62	77.8	0.203085	3.3	47.5	10	4	9
9	High-Carb	2	17	EX	Exercise	02:09:00	7740	64	72.3	0.114799	4.2	47.5	10	3	12
9	High-Carb	2	18	EX	Exercise	02:11:00	7860	65	75.5	0.139073	5.59	47.5	10	2	14
9	High-Carb	2	19	EX	Exercise	02:13:00	7980	63	76.7	0.178618	6.52	47.5	10	2	16
9	High-Carb	2	20	EX	Exercise	02:15:00	8100	63	79.2	0.204545	7.11	47.5	10	2	18
9	High-Carb	2	21	EX	Exercise	02:17:00	8220	66	74.7	0.116466	7.33	47.5	10	1	18
9	High-Carb	2	22	EX	Exercise	02:19:00	8340	70	84.7	0.173554	8.78	47.5	10	1	19
9	High-Carb	2	23	EX	Exercise	02:21:00	8460	75	62.9	0.192369	6.77	47.5	10	2	19
9	High-Carb	2	24	EX	Exercise	02:23:00	8580	84	83.4	0.00719424	9.35	47.5	10	1	19	100	4750	2.4	15.1
9	High-Carb	2	25	post_EX	Post Exercise	02:33:00	9180	95	87.5	0.0857143	7.06
9	High-Carb	2	26	post_EX	Post Exercise	02:43:00	9780	81	73.3	0.105048	4.15
9	High-Carb	2	27	post_EX	Post Exercise	02:53:00	10380	73	62.9	0.160572	2.8
9	Low-Carb	2	1	BF	Breakfast		0	72	79.8	0.0977444	0.87
9	Low-Carb	2	2	post_BF	Post Breakfast	00:00:00	0	92	60.1	0.530782	0.81
9	Low-Carb	2	3	post_BF	Post Breakfast	00:10:00	600	86	81.6	0.0539216	0.9
9	Low-Carb	2	4	post_BF	Post Breakfast	00:20:00	1200	94	79.9	0.176471	0.83
9	Low-Carb	2	5	post_BF	Post Breakfast	00:30:00	1800	109	88.4	0.233032	1.01
9	Low-Carb	2	6	post_BF	Post Breakfast	00:40:00	2400	109	77.4	0.408269	0.97
9	Low-Carb	2	7	post_BF	Post Breakfast	00:50:00	3000	78	76.5	0.0196078	1
9	Low-Carb	2	8	pre_EX	Pre Exercise	01:00:00	3600	90	79	0.139241	1
9	Low-Carb	2	9	pre_EX	Pre Exercise	01:10:00	4200	96	83.7	0.146953	1.02
9	Low-Carb	2	10	pre_EX	Pre Exercise	01:20:00	4800	90	78.4	0.147959	0.76
9	Low-Carb	2	11	pre_EX	Pre Exercise	01:30:00	5400	87	70.1	0.241084	0.91
9	Low-Carb	2	12	pre_EX	Pre Exercise	01:40:00	6000	68	68.4	0.00584795	0.67
9	Low-Carb	2	13	pre_EX	Pre Exercise	01:50:00	6600	79	71	0.112676	0.61
9	Low-Carb	2	14	Warm_Up	Exercise	02:00:00	7200	96	73.8	0.300813	0.92				6
9	Low-Carb	2	15	EX	Exercise	02:05:00	7500	98	63.2	0.550633	1.62	47.5	10	6	7
9	Low-Carb	2	16	EX	Exercise	02:07:00	7620	98	88.2	0.111111	2.83	47.5	10	5	9
9	Low-Carb	2	17	EX	Exercise	02:09:00	7740	98	88.2	0.111111	4.05	47.5	10	4	11
9	Low-Carb	2	18	EX	Exercise	02:11:00	7860	96	69	0.391304	4.12	47.5	10	4	13
9	Low-Carb	2	19	EX	Exercise	02:13:00	7980	93	87.8	0.0592255	5.69	47.5	10	3	14
9	Low-Carb	2	20	EX	Exercise	02:15:00	8100	88	86.4	0.0185185	5.13	47.5	10	3	16
9	Low-Carb	2	21	EX	Exercise	02:17:00	8220	86	80.9	0.0630408	5.61	47.5	10	3	16
9	Low-Carb	2	22	EX	Exercise	02:19:00	8340	91	88.9	0.023622	7.1	47.5	10	2	18
9	Low-Carb	2	23	EX	Exercise	02:21:00	8460	93	85.1	0.092832	7.53	47.5	10	1	18
9	Low-Carb	2	24	EX	Exercise	02:23:00	8580	91	87.8	0.0364465	8.44	47.5	10	1	19	100	4750	3.2	14.1
9	Low-Carb	2	25	post_EX	Post Exercise	02:33:00	9180	71	80.9	0.122373	4.09
9	Low-Carb	2	26	post_EX	Post Exercise	02:43:00	9780	72	77.4	0.0697674	3.29
9	Low-Carb	2	27	post_EX	Post Exercise	02:53:00	10380	91	75.9	0.198946	2.45
11	Low-Carb	1	1	BF	Breakfast		0				0.8
11	Low-Carb	1	2	post_BF	Post Breakfast	00:00:00	0				0.59
11	Low-Carb	1	3	post_BF	Post Breakfast	00:10:00	600				0.72
11	Low-Carb	1	4	post_BF	Post Breakfast	00:20:00	1200				0.67
11	Low-Carb	1	5	post_BF	Post Breakfast	00:30:00	1800				0.78
11	Low-Carb	1	6	post_BF	Post Breakfast	00:40:00	2400				0.76
11	Low-Carb	1	7	post_BF	Post Breakfast	00:50:00	3000				0.64
11	Low-Carb	1	8	pre_EX	Pre Exercise	01:00:00	3600				0.72
11	Low-Carb	1	9	pre_EX	Pre Exercise	01:10:00	4200				0.69
11	Low-Carb	1	10	pre_EX	Pre Exercise	01:20:00	4800				0.65
11	Low-Carb	1	11	pre_EX	Pre Exercise	01:30:00	5400				0.49
11	Low-Carb	1	12	pre_EX	Pre Exercise	01:40:00	6000				0.49
11	Low-Carb	1	13	pre_EX	Pre Exercise	01:50:00	6600				1.92
11	Low-Carb	1	14	Warm_Up	Exercise	02:00:00	7200				2.73				8
11	Low-Carb	1	15	EX	Exercise	02:05:00	7500				3.67	89	10	5	11
11	Low-Carb	1	16	EX	Exercise	02:07:00	7620				4.89	89	10	4	14
11	Low-Carb	1	17	EX	Exercise	02:09:00	7740				4.27	89	10	3	16
11	Low-Carb	1	18	EX	Exercise	02:11:00	7860				3.25	89	10	2	17
11	Low-Carb	1	19	EX	Exercise	02:13:00	7980				4.02	89	10	1	19
11	Low-Carb	1	20	EX	Exercise	02:15:00	8100				5.07	89	10	1	19
11	Low-Carb	1	21	EX	Exercise	02:17:00	8220				8.99	89	10	1	19
11	Low-Carb	1	22	EX	Exercise	02:19:00	8340				9.25	89	8	0	20
11	Low-Carb	1	23	EX	Exercise	02:21:00	8460				9.02	71.5	10	2	19
11	Low-Carb	1	24	EX	Exercise	02:23:00	8580				8.49	71.5	10	0	20	98	8372	1.9	17.4
11	Low-Carb	1	25	post_EX	Post Exercise	02:33:00	9180				6.51
11	Low-Carb	1	26	post_EX	Post Exercise	02:43:00	9780				5.05
11	Low-Carb	1	27	post_EX	Post Exercise	02:53:00	10380				3.47
11	High-Carb	1	1	BF	Breakfast		0				0.62
11	High-Carb	1	2	post_BF	Post Breakfast	00:00:00	0				0.62
11	High-Carb	1	3	post_BF	Post Breakfast	00:10:00	600				0.8
11	High-Carb	1	4	post_BF	Post Breakfast	00:20:00	1200				1.64
11	High-Carb	1	5	post_BF	Post Breakfast	00:30:00	1800				1.77
11	High-Carb	1	6	post_BF	Post Breakfast	00:40:00	2400				1.97
11	High-Carb	1	7	post_BF	Post Breakfast	00:50:00	3000				3.27
11	High-Carb	1	8	pre_EX	Pre Exercise	01:00:00	3600				1.27
11	High-Carb	1	9	pre_EX	Pre Exercise	01:10:00	4200				1.2
11	High-Carb	1	10	pre_EX	Pre Exercise	01:20:00	4800				1.2
11	High-Carb	1	11	pre_EX	Pre Exercise	01:30:00	5400				1.08
11	High-Carb	1	12	pre_EX	Pre Exercise	01:40:00	6000				0.87
11	High-Carb	1	13	pre_EX	Pre Exercise	01:50:00	6600				0.53
11	High-Carb	1	14	Warm_Up	Exercise	02:00:00	7200				1.63				11
11	High-Carb	1	15	EX	Exercise	02:05:00	7500				1.51	89	10	5	14
11	High-Carb	1	16	EX	Exercise	02:07:00	7620				3.03	89	10	4	15
11	High-Carb	1	17	EX	Exercise	02:09:00	7740				3.78	89	10	4	16
11	High-Carb	1	18	EX	Exercise	02:11:00	7860				4.94	89	10	3	17
11	High-Carb	1	19	EX	Exercise	02:13:00	7980				5.25	89	10	3	18
11	High-Carb	1	20	EX	Exercise	02:15:00	8100				7.67	89	10	2	18
11	High-Carb	1	21	EX	Exercise	02:17:00	8220				5.1	89	10	1	19
11	High-Carb	1	22	EX	Exercise	02:19:00	8340				5.65	89	8	0	19
11	High-Carb	1	23	EX	Exercise	02:21:00	8460				7.87	71.5	10	2	18
11	High-Carb	1	24	EX	Exercise	02:23:00	8580				6.22	71.5	10	2	19	98	8372	2.6	17.3
11	High-Carb	1	25	post_EX	Post Exercise	02:33:00	9180				5.79
11	High-Carb	1	26	post_EX	Post Exercise	02:43:00	9780				3.38
11	High-Carb	1	27	post_EX	Post Exercise	02:53:00	10380				1.92
11	Low-Carb	2	1	BF	Breakfast		0	110	69.6	0.58046	1.01
11	Low-Carb	2	2	post_BF	Post Breakfast	00:00:00	0	107	87.6	0.221461	0.98
11	Low-Carb	2	3	post_BF	Post Breakfast	00:10:00	600	110	92	0.195652	0.99
11	Low-Carb	2	4	post_BF	Post Breakfast	00:20:00	1200	112	89.8	0.247216	0.96
11	Low-Carb	2	5	post_BF	Post Breakfast	00:30:00	1800	106	89.6	0.183036	1.09
11	Low-Carb	2	6	post_BF	Post Breakfast	00:40:00	2400	101	82.6	0.22276	1
11	Low-Carb	2	7	post_BF	Post Breakfast	00:50:00	3000	101	89.2	0.132287	0.98
11	Low-Carb	2	8	pre_EX	Pre Exercise	01:00:00	3600	102	86.1	0.184669	0.92
11	Low-Carb	2	9	pre_EX	Pre Exercise	01:10:00	4200	104	87.1	0.19403	1
11	Low-Carb	2	10	pre_EX	Pre Exercise	01:20:00	4800	103	80.5	0.279503	0.83
11	Low-Carb	2	11	pre_EX	Pre Exercise	01:30:00	5400	103	80.6	0.277916	0.72
11	Low-Carb	2	12	pre_EX	Pre Exercise	01:40:00	6000	106	90.8	0.167401	0.72
11	Low-Carb	2	13	pre_EX	Pre Exercise	01:50:00	6600	104	93.3	0.114684	0.91
11	Low-Carb	2	14	Warm_Up	Exercise	02:00:00	7200	110	69.6	0.58046	1.91				7
11	Low-Carb	2	15	EX	Exercise	02:05:00	7500	102	78.6	0.29771	2.38	89	10	7	12
11	Low-Carb	2	16	EX	Exercise	02:07:00	7620	94	87.5	0.0742857	4.21	89	10	6	13
11	Low-Carb	2	17	EX	Exercise	02:09:00	7740	89	65.6	0.356707	4	89	10	6	13
11	Low-Carb	2	18	EX	Exercise	02:11:00	7860	88	89.7	0.0189521	6.62	89	10	5	14
11	Low-Carb	2	19	EX	Exercise	02:13:00	7980	90	75.6	0.190476	6.6	89	10	4	16
11	Low-Carb	2	20	EX	Exercise	02:15:00	8100	92	89.8	0.0244989	8.55	89	10	3	17
11	Low-Carb	2	21	EX	Exercise	02:17:00	8220	96	85.3	0.12544	8.79	89	10	2	18
11	Low-Carb	2	22	EX	Exercise	02:19:00	8340	102	91.2	0.118421	9.94	89	10	2	18
11	Low-Carb	2	23	EX	Exercise	02:21:00	8460	116	77.1	0.50454	8.6	89	10	1	19
11	Low-Carb	2	24	EX	Exercise	02:23:00	8580					89	10	1	19	100	8900	3.7	15.9
11	Low-Carb	2	25	post_EX	Post Exercise	02:33:00	9180	121	88.7	0.364149	8.47
11	Low-Carb	2	26	post_EX	Post Exercise	02:43:00	9780
11	Low-Carb	2	27	post_EX	Post Exercise	02:53:00	10380	131	94.3	0.389183	4.1
11	High-Carb	2	1	BF	Breakfast		0	109	86.1	0.26597	1.19
11	High-Carb	2	2	post_BF	Post Breakfast	00:00:00	0	105	97.6	0.0758197	0.93
11	High-Carb	2	3	post_BF	Post Breakfast	00:10:00	600	129	117.3	0.0997442	1.29
11	High-Carb	2	4	post_BF	Post Breakfast	00:20:00	1200	165	143.4	0.150628	2.03
11	High-Carb	2	5	post_BF	Post Breakfast	00:30:00	1800	190	139.6	0.361032	2.44
11	High-Carb	2	6	post_BF	Post Breakfast	00:40:00	2400	190	149.1	0.274313	2.74
11	High-Carb	2	7	post_BF	Post Breakfast	00:50:00	3000	170	127.1	0.33753	2.46
11	High-Carb	2	8	pre_EX	Pre Exercise	01:00:00	3600	117	101	0.158416	2.26
11	High-Carb	2	9	pre_EX	Pre Exercise	01:10:00	4200	119	85.1	0.398355	2.11
11	High-Carb	2	10	pre_EX	Pre Exercise	01:20:00	4800	103	72.4	0.422652	1.51
11	High-Carb	2	11	pre_EX	Pre Exercise	01:30:00	5400	113	98.5	0.147208	1.76
11	High-Carb	2	12	pre_EX	Pre Exercise	01:40:00	6000	120	58.2	1.06186	0.96
11	High-Carb	2	13	pre_EX	Pre Exercise	01:50:00	6600	118	84.4	0.398104	1.26
11	High-Carb	2	14	Warm_Up	Exercise	02:00:00	7200	91	77.5	0.174194	2.44				8
11	High-Carb	2	15	EX	Exercise	02:05:00	7500	88	62.9	0.399046	2.69	89	10	7	12
11	High-Carb	2	16	EX	Exercise	02:07:00	7620	84	57.9	0.450777	3.68	89	10	6	13
11	High-Carb	2	17	EX	Exercise	02:09:00	7740	82	46.6	0.759657	4.06	89	10	5	15
11	High-Carb	2	18	EX	Exercise	02:11:00	7860	81	59.1	0.370558	5.97	89	10	5	15
11	High-Carb	2	19	EX	Exercise	02:13:00	7980	82	75.2	0.0904255	9.1	89	10	4	16
11	High-Carb	2	20	EX	Exercise	02:15:00	8100	80	53	0.509434	7.05	89	10	4	16
11	High-Carb	2	21	EX	Exercise	02:17:00	8220	81	49.8	0.626506	6.8	89	10	3	17
11	High-Carb	2	22	EX	Exercise	02:19:00	8340	83	63.3	0.311216	8.94	89	10	2	18
11	High-Carb	2	23	EX	Exercise	02:21:00	8460	86	58.6	0.467577	8.55	89	10	1	19
11	High-Carb	2	24	EX	Exercise	02:23:00	8580	91	62.5	0.456	9.27	89	10	0	20	100	8900	3.7	16.1
11	High-Carb	2	25	post_EX	Post Exercise	02:33:00	9180	111	76.9	0.443433	9.12
11	High-Carb	2	26	post_EX	Post Exercise	02:43:00	9780	112	89.1	0.257015	7.41
11	High-Carb	2	27	post_EX	Post Exercise	02:53:00	10380	112	60.6	0.848185	3.61

## Sheet: Participants
Pb-ID	Sex	Age (yrs)	Muscle Mass (kg)	BMI	Body mass (kg)	Body height (cm)	Body fat (%)	Back Squat 1RM (kg)
Pb_1	w	22	43.8	24.3	64	162	28	54
Pb_2	w	20	41.8	22.5	56.1	158	21.4	66.5
Pb_4	m	21	52.5	21.2	70	187	8.7	86.5
Pb_5	m	20	66.5	23.7	77.5	181	9.7	94
Pb_6	m	25	58.2	26.4	77.3	171	20.7	106.5
Pb_7	w	24	43.1	20.6	57.5	167	21.1	54
Pb_8	w	22	41.8	25.6	63.9	158	31.1	41.5
Pb_9	w	21	52.1	25.8	83.7	180	34.5	74
Pb_11	m	25	67.7	25.6	83.8	181	15.1	136.5
