# Supplementary material for: Accuracy of a continuous glucose monitoring system applied before, during, and after an intense leg-squat session with low- and high-carbohydrate availability in young adults without diabetes
Source: Eur J Appl Physiol. 2024 Jul 22;124(12):3557–69. doi: 10.1007/s00421-024-05557-5 (PMC11569006; doi:10.1007/s00421-024-05557-5)
Supplement: Supplementary file 2 — Supplementary file2 (XLSX 12 KB) [file 421_2024_5557_MOESM2_ESM.xlsx]

## Sheet: SM1 Individual_stats
pb_id	sex	condi	trial	mean_bgm	sd_bgm	min_bgm	max_bgm
1	female	High-Carb	1	88.7	18.5	69.1	138.6
1	female		2	93.9	15.3	83.5	148.8
1	female	Low-Carb	1	80.4	7.2	69	92.3
1	female		2	83.7	3.4	73.6	89.3
2	female	High-Carb	1	79.6	14.3	51.9	119.4
2	female		2	92.2	10.4	75.6	124
2	female	Low-Carb	1	85	4	76.7	92.5
2	female		2	87	3.3	78.7	91.9
4	male	High-Carb	1	116.5	14.3	96.5	149.2
4	male		2	109.3	20.3	85.6	167.8
4	male	Low-Carb	1	98.6	12	82.7	126.8
4	male		2	93.3	6.5	84.1	111
5	male	High-Carb	1	102.4	16.2	84.5	153.7
5	male		2	93.7	20.3	62.8	153
5	male	Low-Carb	1	96.6	7.8	83.8	113.7
5	male		2	80.6	8	61.6	94.9
6	male	High-Carb	1	90.6	10	77.5	118.6
6	male		2	95.4	14.8	77	137.3
6	male	Low-Carb	1	87.9	16.4	70.2	126.5
6	male		2	78.4	5.1	69.6	94.7
7	female	High-Carb	1	87.4	10	73.4	113.8
7	female		2	86.3	11.6	68.6	113.2
7	female	Low-Carb	1	74.9	5.9	59.6	83.4
7	female		2	79.1	7	64	96.7
8	female	High-Carb	1	87.3	16.3	60.2	135
8	female		2	80.3	15	68.2	121.4
8	female	Low-Carb	1	74.7	5.7	60.1	84.2
8	female		2	77.2	5	66.5	85.9
9	female	High-Carb	1	89.2	17	65	131.2
9	female		2	82.3	15	62.9	132.7
9	female	Low-Carb	1	75.8	5.4	65.6	85.6
9	female		2	78.8	8	60.1	88.9
11	male	High-Carb	1	NA	NA	NA	NA
11	male		2	83.4	29.7	46.6	149.1
11	male	Low-Carb	1	NA	NA	NA	NA
11	male		2	84.5	7.9	65.6	94.3
